# Supplementary material for: Graph-Based Pan-Genome Reveals the Pattern of Deleterious Mutations during the Domestication of Saccharomyces cerevisiae
Source: J Fungi (Basel). 2024 Aug 14;10(8):575. doi: 10.3390/jof10080575 (PMC11355510; doi:10.3390/jof10080575)
Supplement: Supplementary file 1 [file jof-10-00575-s001.zip › supplementary table.xlsx]

## Sheet: S1
Table S1: The Information of 41 third-generation genomes and the reference genome S288C
Isolates	Origin	Accession number		num_seqs	sum_len	max_len	N50	GC(%)
HJ	huangjiu	GCA_015363515.1		22	11974362	1497888	776439	38.26
BAW-6	sake	GCA_002933895.1		37	11872042	970407	556670	38.15
Kagoshima_no_2	sake	GCA_002335645.1		33	12317859	1493749	822716	38.11
KCCM51299	sake	GCA_011316215.1		19	12004830	1529546	814069	38.18
Y12	sake	GCA_002058645.1		17	11964015	1497473	901780	38.07
KMLY1_2	soild	GCA_018831675.1		31	11793347	1058606	766739	38.1
KSD_Yc	soild	GCA_003709285.1		16	12020359	1504043	906490	38.29
Makgeolli	Makgeolli	GCA_004014915.1		16	12802041	1939412	934164	38.7
35916	beer	GCA_003020065.1		24	12012658	1461227	919486	38.12
A20_citrus	beer	GCA_019155725.1		28	12582651	1513587	875578	38.35
Jean-Talon	beer	GCA_011799815.1		29	11574851	1051542	712623	38.1
US_05	beer	GCA_019155645.1		43	11875446	1104488	743136	38.21
VTT-A-81062	beer	GCA_001937245.1		40	11926450	1465478	802949	38.08
ScPE_H3_f	Brazilian Bioethanol	GCA_905220325.1		18	12019989	1476041	917654	38.15
ScPE_H4_f	Brazilian Bioethanol	GCA_905220315.1		19	12021801	1481224	916454	38.13
GLBRCY22_3	Wild	GCA_001634645.1		32	12377172	1556355	908319	38.08
NRRL_Y_567	wine	GCA_007556415.1		51	12820539	1480242	594803	38.14
RM11_1a	wine	GCA_009805665.1		20	11946317	1436042	919793	37.99
IR_2idA30a	wine	GCA_004359125.1		50	12013960	1051310	735189	37.85
L_1374	wineChile	GCA_902192295.1		23	12358191	1496822	813136	38.29
DBVPG6765	WineEurpean	GCA_002057805.1		17	11894910	1488087	913017	38.08
YAL1	wine	GCA_003591695.1		25	12111892	1510005	801474	38.08
ZP568s1	oak	GCA_902192275.1		32	12289831	1489259	802777	38.21
ZP655_1A	oak	GCA_902192245.1		42	12456954	1468013	719837	38.27
UWOPS83_787_3	Bahamas	GCA_902192335.1		17	12039431	1469092	802384	38.13
HN12	Asia forest	GCA_903819125.2		17	11908240	1481187	913524	38.1
SX2	Asia forest	GCA_903819175.2		17	11999151	1479650	928563	38
HLJ1	Asia forest	GCA_903819155.2		17	11780810	1458639	895159	38.12
EM14S01_3B	Asia forest	GCA_903819205.2		17	11890666	1470812	897577	38.02
JXXY16_1	Asia forest	GCA_903819185.2		17	11761116	1471675	902407	38.03
XXYS1_4	Asia forest	GCA_903819195.2		17	11739403	1483244	894632	38
BJ4	Asia forest	GCA_903819145.2		17	11974231	1489054	918555	38.18
UWOPS03_461_4	Malaysian	GCA_002058095.1		17	11821525	1468232	815151	38.04
UWOPS05_227_2	Malaysian	GCA_902192315.1		23	12148981	1470266	797958	38.18
YPS128	North american	GCA_002057995.1		17	11987953	1495051	928527	38.11
DBVPG6044	westafrican	GCA_002079025.1		17	12039134	1486873	930256	38.11
SK1	westafrican	GCA_002057885.1		17	12147923	1486921	923535	38.15
SRCM100587	westafrican	GCA_002214855.1		55	11944230	1469393	756997	38.42
Y55	westafrican	GCA_903819135.2		17	11872589	1479087	916013	38.16
SDO2s1	Wild Americs	GCA_902192265.1		26	12120896	1493408	918997	38
YPS606	Wild Americs	GCA_902192325.1		20	12176864	1482193	808506	38.21
S288C	reference	GCF_000146045.1		17	12157105	1531933	948066	38.15

## Sheet: S2
Table S2: 687 Saccharomyces cerevisiae subgroups and statistics of various mutation information.
Group	Lineage	Strain	Ploidy	Source	SRA	Reference	Total	SNP			Indel			SV			sSNPs	nSNPs	dSNPs
								homozygous	Heterozygous	heterozygosity(H)	homozygous	Heterozygous	heterozygosity(H)	homozygous	heterozygosity(H)	heterozygosity(H)
LSF	ADY	CFP	4	Beer	ERR1308594	Peter et al., 2018	51143	17403	31259	0.642	904	1384	0.605	101	92	0.477	29526	17307	3017
LSF	ADY	AGK	1	Nature	ERR1308858	Peter et al., 2018	41617	36531	1718	0.045	2037	1066	0.344	194	71	0.268	22847	9664	1259
LSF	ADY	AMQ	3	Tree	ERR1308864	Peter et al., 2018	45003	19733	23059	0.539	1009	1041	0.508	83	78	0.484	20799	14057	2901
LSF	ADY	AMK	3	Tree	ERR1309092	Peter et al., 2018	43590	20323	21073	0.509	1007	1006	0.5	97	84	0.464	13835	7847	1213
LSF	ADY	AFF	1	Bakery	ERR1309131	Peter et al., 2018	37464	34892	631	0.018	1547	253	0.141	96	45	0.319	22858	9642	1253
LSF	ADY	ASP	2	Unknown	ERR1309151	Peter et al., 2018	39837	21252	16531	0.438	1029	865	0.457	87	73	0.456	23566	18404	4221
LSF	ADY	BML	4	Human, clinical	ERR1309174	Peter et al., 2018	50141	18274	29375	0.616	953	1313	0.579	131	95	0.42	14916	8680	1310
LSF	ADY	ALP	2	Water	ERR1309260	Peter et al., 2018	41560	26140	13212	0.336	1256	676	0.35	216	60	0.217	21278	13308	2577
LSF	ADY	BCT	2	Nature	ERR1309279	Peter et al., 2018	38607	24739	11814	0.323	1198	683	0.363	111	62	0.358	26492	15846	3049
LSF	ADY	CHK	2	Beer	ERR1309299	Peter et al., 2018	42592	25555	14790	0.367	1218	838	0.408	120	71	0.372	21491	11195	1563
LSF	ADY	ALN	2	Water	ERR1309320	Peter et al., 2018	41889	25481	14073	0.356	1276	782	0.38	121	156	0.563	20624	12585	2250
LSF	ADY	BTF	2	Bakery	ERR1309378	Peter et al., 2018	40228	26590	11441	0.301	1309	681	0.342	151	56	0.271	26239	11274	1539
LSF	ADY	AMN	4	Tree	ERR1309385	Peter et al., 2018	50941	17975	30487	0.629	962	1304	0.575	120	93	0.437	23892	13131	2066
LSF	ADY	CLA	4	Human, clinical	ERR1309416	Peter et al., 2018	53286	17150	33426	0.661	942	1543	0.621	122	103	0.458	22241	11637	1700
LSF	ADY	BDL	2	Beer	ERR1309445	Peter et al., 2018	43549	26241	14973	0.363	1296	789	0.378	168	82	0.328	23602	10113	1335
LSF	ADY	ETPF4	unkown	Honey wine	SRR13317115	Han et al., 2021	49835	20192	27066	0.573	1096	1291	0.541	101	89	0.468	13999	7986	1161
LSF	ADY	ETPF5	unkown	Honey wine	SRR13317116	Han et al., 2021	50395	19086	28292	0.597	1204	1518	0.558	180	115	0.39	14199	8151	1222
LSF	ADY	BR004	4	Bread	SRR5678552	Gallone et al., 2016	52410	18083	31711	0.637	933	1411	0.602	199	73	0.268	14089	7838	1174
LSF	ADY	BR003	2	Bread	SRR5678574	Gallone et al., 2016	44525	24780	17550	0.415	1136	886	0.438	103	70	0.405	22819	15315	3113
LSF	ADY	BR001	4	Bread	SRR5678580	Gallone et al., 2016	52527	16322	33775	0.674	808	1420	0.637	118	84	0.416	26448	15856	3025
LSF	ADY	BE005	4	Beer (Ale)	SRR5678606	Gallone et al., 2016	52832	18506	31847	0.632	933	1324	0.587	146	76	0.342	25624	16287	3215
LSF	ADY	BE006	4	Beer (Ale refermentation)	SRR5678607	Gallone et al., 2016	52588	18062	31504	0.636	1115	1587	0.587	219	101	0.316	22642	9535	1443
LSF	ADY	BE029	4	Beer (Ale refermentation)	SRR5678672	Gallone et al., 2016	51069	17400	31204	0.642	890	1387	0.609	95	93	0.495	25920	15506	2940
LSF	ADY	BE023	4	Beer (Ale refermentation)	SRR5678678	Gallone et al., 2016	52664	18021	32164	0.641	911	1371	0.601	116	81	0.411	24439	11598	1845
LSF	ADY	BE061	unkown	Beer (Alt)	SRR5688175	Gallone et al., 2016	52590	18420	31480	0.631	897	1578	0.638	129	86	0.4	27304	13717	2353
LSF	ADY	WL005	4	Wild	SRR5688269	Gallone et al., 2016	53322	17020	33566	0.664	853	1619	0.655	201	63	0.239	20962	10553	1550
LSF	ADY	WL007	4	Wild	SRR5688273	Gallone et al., 2016	52521	17055	32804	0.658	834	1628	0.661	137	63	0.315	20921	10634	1549
LSF	ADY	MLAF.1	2	Active dry yeast	SRR7851745	Duan et al., 2018	44946	20694	22109	0.517	991	968	0.494	114	70	0.38	23777	11701	1792
LSF	ADY	SXJM4.1	2	Fermenting dough	SRR7851746	Duan et al., 2018	44493	22218	20088	0.475	1038	949	0.478	122	78	0.39	21755	11264	1711
LSF	ADY	AF	2	Active dry yeast	SRR7851747	Duan et al., 2018	50386	17671	30033	0.63	948	1501	0.613	159	74	0.318	24167	12113	1879
LSF	ADY	AFB.1	4	Active dry yeast	SRR7851748	Duan et al., 2018	51536	17818	31199	0.636	958	1365	0.588	108	88	0.449	23811	11695	1780
LSF	ADY	DBL.1	3	Active dry yeast	SRR7851751	Duan et al., 2018	45538	19810	23596	0.544	966	998	0.508	98	70	0.417	24317	12876	2011
LSF	ADY	LSF.1	3	Active dry yeast	SRR7851752	Duan et al., 2018	44687	19629	22878	0.538	956	1045	0.522	105	74	0.413	23519	12562	2023
LSF	ADY	ANG1	3	Active dry yeast	SRR7851753	Duan et al., 2018	51350	17514	31349	0.642	931	1354	0.593	115	87	0.431	23489	12146	1890
LSF	ADY	BS	2	Active dry yeast	SRR7851754	Duan et al., 2018	39778	27102	10374	0.277	1255	869	0.409	122	56	0.315	22109	11452	1756
LSF	ADY	XST	2	Active dry yeast	SRR7851783	Duan et al., 2018	48522	18710	27049	0.591	959	1588	0.623	119	97	0.449	23175	12348	1982
LSF	Agave	CPK	2	Distillery	ERR1308622	Peter et al., 2018	54887	43677	7903	0.153	2368	749	0.24	142	48	0.253	13734	7724	1154
LSF	Agave	CPR	2	Distillery	ERR1308806	Peter et al., 2018	60441	42895	13688	0.242	2385	1262	0.346	137	74	0.351	22820	9658	1260
LSF	Agave	CPI	2	Distillery	ERR1308853	Peter et al., 2018	56442	44059	8807	0.167	2441	891	0.267	194	50	0.205	27296	11633	1636
LSF	Agave	CPM	2	Distillery	ERR1308995	Peter et al., 2018	54948	44057	7550	0.146	2441	721	0.228	132	47	0.263	17472	9630	1631
LSF	Agave	CPQ	2	Distillery	ERR1309045	Peter et al., 2018	56888	42656	10792	0.202	2324	943	0.289	122	51	0.295	24640	12349	2063
LSF	Agave	CPN	2	Distillery	ERR1309068	Peter et al., 2018	59960	43124	12992	0.232	2404	1259	0.344	122	59	0.326	25351	12762	2016
LSF	Agave	CPL	2	Distillery	ERR1309336	Peter et al., 2018	54861	43630	7957	0.154	2387	708	0.229	124	55	0.307	25205	14066	2212
LSF	AHoneyWine	ETPF10	unkown	Sorghum beer	SRR13317107	Han et al., 2021	46785	30831	12824	0.294	1771	1073	0.377	171	115	0.402	13902	7868	1216
LSF	AHoneyWine	ETPF11	unkown	Honey wine	SRR13317108	Han et al., 2021	50084	37754	8873	0.19	2159	989	0.314	233	76	0.246	15191	8005	1163
LSF	AHoneyWine	ETPF12	unkown	Mash	SRR13317109	Han et al., 2021	46241	29945	13582	0.312	1571	897	0.363	134	112	0.455	23159	10576	1553
LSF	AHoneyWine	ETPF1	unkown	Honey wine	SRR13317110	Han et al., 2021	49101	36454	9930	0.214	1791	660	0.269	186	80	0.301	19557	11309	1838
LSF	AHoneyWine	ETPF13	unkown	Honey wine	SRR13317112	Han et al., 2021	48748	34961	10619	0.233	1820	1053	0.367	190	105	0.356	23028	13014	2148
LSF	AHoneyWine	ETPF3	unkown	Honey wine	SRR13317114	Han et al., 2021	46532	32855	10758	0.247	1747	849	0.327	229	94	0.291	21337	9788	1575
LSF	AHoneyWine	ETPF9	unkown	Honey wine	SRR13317118	Han et al., 2021	48188	33543	11303	0.252	1990	1088	0.353	181	83	0.314	21451	11149	1543
LSF	AHoneyWine	ETPN14	unkown	Wheat	SRR13317119	Han et al., 2021	49042	39159	6710	0.146	2073	838	0.288	175	87	0.332	21384	12085	1936
LSF	AHoneyWine	ETPN7	unkown	Wheat	SRR13317120	Han et al., 2021	49518	39280	6844	0.148	2231	865	0.279	212	86	0.289	22289	11638	1690
LSF	AHoneyWine	ETPN8	unkown	Geshu leaves	SRR13317121	Han et al., 2021	49569	39861	6283	0.136	2251	848	0.274	169	157	0.482	20783	10071	1488
LSF	AHoneyWine	SAN6	unkown	Marula (tree)	SRR13317170	Han et al., 2021	47006	42841	958	0.022	2328	545	0.19	255	79	0.237	21823	12191	1927
LSF	AHoneyWine	SACE_YDB	2	White Tecc	SRR800843	Peter et al., 2018	43218	39952	639	0.016	1976	366	0.156	213	72	0.253	28367	16334	2741
LSF	Beer	ASH	4	Beer	ERR1308979	Peter et al., 2018	43865	28536	12943	0.312	1424	698	0.329	201	63	0.239	22122	10683	1535
LSF	Beer	BSI	4	Beer	ERR1309026	Peter et al., 2018	43889	27200	14242	0.344	1408	813	0.366	146	80	0.354	22527	12017	1929
LSF	Beer	AAC	2	Beer	ERR1309038	Peter et al., 2018	43080	31079	9685	0.238	1499	624	0.294	129	64	0.332	25446	13070	2146
LSF	Beer	BRQ	4	Beer	ERR1309175	Peter et al., 2018	44595	26780	15430	0.366	1396	781	0.359	143	65	0.312	14844	9909	1972
LSF	Beer	AQT	3	Beer	ERR1309217	Peter et al., 2018	43498	29103	12169	0.295	1363	672	0.33	147	44	0.23	21768	14431	2927
LSF	Beer	AEB	4	Beer	ERR1309300	Peter et al., 2018	44464	28085	14089	0.334	1413	702	0.332	121	54	0.309	14089	8077	1188
LSF	Beer	ATV	4	Beer	ERR1309313	Peter et al., 2018	48950	24356	22087	0.476	1279	1030	0.446	129	69	0.348	21856	11411	1696
LSF	Beer	CGC	4	Fruit	ERR1309334	Peter et al., 2018	46176	25703	18136	0.414	1303	845	0.393	129	60	0.317	23664	10159	1336
LSF	Beer	CFH	4	Beer	ERR1309433	Peter et al., 2018	48405	24161	21817	0.475	1244	989	0.443	136	58	0.299	27357	11533	1557
LSF	Beer	BBG	4	Water	ERR1309440	Peter et al., 2018	44061	29337	12345	0.296	1481	629	0.298	209	60	0.223	23613	10046	1319
LSF	Beer	BE015	4	Beer	SRR5678566	Gallone et al., 2016	43022	29641	11086	0.272	1408	613	0.303	227	47	0.172	14104	7837	1186
SSF	Baijiu	GZJ1	unkown	Daqu (starter) of Baijiu (Chinese liquor)	SRR13317063	Han et al., 2021	50481	39322	8338	0.175	1986	642	0.244	136	57	0.295	27957	16276	2839
SSF	Baijiu	GZJ3	unkown	Fermented sorghum grain	SRR13317066	Han et al., 2021	48353	43030	2503	0.055	2171	381	0.149	218	50	0.187	22269	11304	1709
SSF	Baijiu	GZJ4	unkown	Fermented sorghum grain	SRR13317067	Han et al., 2021	48338	42336	3376	0.074	2034	381	0.158	156	55	0.261	22556	11453	1724
SSF	Baijiu	GZJ5	unkown	Fermented sorghum grain	SRR13317068	Han et al., 2021	48013	41814	3575	0.079	2003	422	0.174	142	57	0.286	21584	13650	2557
SSF	Baijiu	JSN1	unkown	Fermented sorghum grain	SRR13317078	Han et al., 2021	50031	38465	8587	0.183	1966	739	0.273	202	72	0.263	23916	13851	2351
SSF	Baijiu	JSN4	unkown	Fermented sorghum grain	SRR13317081	Han et al., 2021	49115	40601	5635	0.122	2100	568	0.213	148	63	0.299	23973	13929	2373
SSF	Baijiu	SCN1	unkown	Fermented sorghum grain	SRR13317083	Han et al., 2021	49587	41550	5223	0.112	2009	526	0.207	230	49	0.176	23755	13846	2359
SSF	Baijiu	SCN3	unkown	Fermented sorghum grain	SRR13317085	Han et al., 2021	49646	42179	4703	0.1	2001	512	0.204	176	75	0.299	21268	10860	1543
SSF	Baijiu	SCN4	unkown	Fermented sorghum grain	SRR13317087	Han et al., 2021	49169	40525	6110	0.131	1881	449	0.193	141	63	0.309	24235	12533	1962
SSF	Baijiu	SCN5	unkown	Fermented sorghum grain	SRR13317088	Han et al., 2021	49794	42322	4666	0.099	2023	530	0.208	195	58	0.229	24265	12403	1891
SSF	Baijiu	SXQ10	unkown	Fermented sorghum grain	SRR13317096	Han et al., 2021	49306	40615	5961	0.128	2001	522	0.207	140	67	0.324	21173	10830	1609
SSF	Baijiu	SXQ3	unkown	Fermented sorghum grain	SRR13317099	Han et al., 2021	48985	38354	7877	0.17	1867	612	0.247	188	87	0.316	23668	13073	2252
SSF	Baijiu	SXQ4	unkown	Fermented sorghum grain	SRR13317100	Han et al., 2021	49213	40373	6295	0.135	1861	500	0.212	121	63	0.342	23859	12812	2127
SSF	Baijiu	SXQ5	unkown	Fermented sorghum grain	SRR13317101	Han et al., 2021	52274	32535	16751	0.34	1694	1067	0.386	137	90	0.396	25195	12797	2073
SSF	Baijiu	SXQ6	unkown	Fermented sorghum grain	SRR13317102	Han et al., 2021	53032	28507	21223	0.427	1691	1368	0.447	149	94	0.387	22995	12527	2077
SSF	Baijiu	SXQ8	unkown	Fermented sorghum grain	SRR13317104	Han et al., 2021	52970	29294	20549	0.412	1687	1196	0.415	159	85	0.348	21856	11365	1742
SSF	Baijiu	SXQ9	unkown	Fermented sorghum grain	SRR13317111	Han et al., 2021	49803	38201	8756	0.186	1882	707	0.273	182	75	0.292	23490	10219	1429
SSF	Baijiu	XJN1	unkown	Fermented sorghum grain	SRR13317122	Han et al., 2021	49244	41892	4566	0.098	2064	499	0.195	173	50	0.224	23573	10247	1449
SSF	Baijiu	XJN3	unkown	Fermented sorghum grain	SRR13317142	Han et al., 2021	49118	39789	6530	0.141	1981	573	0.224	174	71	0.29	25535	11249	1559
SSF	Baijiu	BJQ3	unkown	Fermented sorghum grain	SRR13317178	Han et al., 2021	50616	40277	7501	0.157	2000	598	0.23	172	68	0.283	25353	11721	1835
SSF	Baijiu	BJQ4	unkown	Fermented sorghum grain	SRR13317179	Han et al., 2021	49388	39326	7248	0.156	1998	580	0.225	165	71	0.301	58969	27816	4382
SSF	Baijiu	BJQ5	unkown	Fermented sorghum grain	SRR13317180	Han et al., 2021	49645	38068	8878	0.189	1874	605	0.244	156	64	0.291	58877	27683	4357
SSF	Baijiu	BJQ6	unkown	Fermented sorghum grain	SRR13317181	Han et al., 2021	49515	41288	5382	0.115	2102	538	0.204	150	55	0.268	59025	27864	4380
LSF	Beer	BE016	3	Beer	SRR5678567	Gallone et al., 2016	44255	27905	14133	0.336	1332	721	0.351	121	43	0.262	13896	7880	1208
LSF	Beer	BE007	4	Beer (Ale)	SRR5678596	Gallone et al., 2016	45341	28302	14934	0.345	1252	644	0.34	148	61	0.292	21337	14466	2994
LSF	Beer	BE008	4	Beer (Ale)	SRR5678600	Gallone et al., 2016	45784	25146	18422	0.423	1139	871	0.433	138	68	0.33	21149	14244	2897
LSF	Beer	BE043	4	Beer (Lager)	SRR5678618	Gallone et al., 2016	47631	23634	21726	0.479	1167	952	0.449	103	49	0.322	14049	8058	1192
LSF	Beer	BE026	4	Beer (Ale refermentation)	SRR5678675	Gallone et al., 2016	45958	25194	18465	0.423	1237	888	0.418	124	50	0.287	22184	13707	2607
LSF	Beer	BE036	4	Beer (Trappist)	SRR5678688	Gallone et al., 2016	48231	24473	21519	0.468	1190	900	0.431	90	59	0.396	24425	11588	1837
LSF	Beer	BE044	4	Beer (Pale ale)	SRR5688141	Gallone et al., 2016	53839	27809	22851	0.451	1156	1831	0.613	138	54	0.281	20881	14164	2950
LSF	Beer	BE047	4	Beer (Stout)	SRR5688147	Gallone et al., 2016	48317	23712	22097	0.482	1135	1176	0.509	135	62	0.315	15105	7962	1134
LSF	Beer	BE048	4	Beer (Pale ale)	SRR5688149	Gallone et al., 2016	48105	24183	21443	0.47	1156	1136	0.496	131	56	0.299	21828	11397	1762
LSF	Beer	BE054	4	Beer	SRR5688161	Gallone et al., 2016	48083	24609	20930	0.46	1155	1212	0.512	123	54	0.305	21455	11157	1730
LSF	Beer	BE064	4	Beer	SRR5688181	Gallone et al., 2016	47575	23953	21092	0.468	1152	1174	0.505	145	59	0.289	21938	9898	1628
LSF	Beer	BE065	4	Beer	SRR5688183	Gallone et al., 2016	45811	26723	16688	0.384	1185	1048	0.469	104	63	0.377	15458	8839	1407
LSF	Beer	BE067	4	Beer	SRR5688187	Gallone et al., 2016	45552	28163	14964	0.347	1310	922	0.413	134	59	0.306	25927	15426	2918
LSF	Beer	BE068	4	Beer (Pale ale)	SRR5688189	Gallone et al., 2016	48903	28431	17639	0.383	1206	1455	0.547	127	45	0.262	25371	12907	2382
LSF	Beer	BE069	4	Beer	SRR5688191	Gallone et al., 2016	48598	23807	22241	0.483	1155	1204	0.51	134	57	0.298	21313	10896	1578
LSF	Beer	BE071	4	Beer	SRR5688195	Gallone et al., 2016	45533	28237	14912	0.346	1283	886	0.408	144	71	0.33	23030	12411	2047
LSF	Beer	BE076	4	Beer (Wheat)	SRR5688205	Gallone et al., 2016	45171	25668	17061	0.399	1208	1044	0.464	133	57	0.3	24519	12814	2094
LSF	Beer	BE077	4	Beer (Trappist)	SRR5688207	Gallone et al., 2016	45438	26144	16815	0.391	1209	1078	0.471	132	60	0.312	21353	10851	1548
LSF	Beer	BE078	4	Beer (Trappist)	SRR5688209	Gallone et al., 2016	44991	26524	16051	0.377	1211	1022	0.458	130	53	0.29	22373	11652	1806
LSF	Beer	BE082	4	Beer	SRR5688217	Gallone et al., 2016	45361	28320	14643	0.341	1278	908	0.415	150	62	0.292	22542	11237	1679
LSF	Beer	BE089	4	Beer	SRR5688231	Gallone et al., 2016	47815	24677	20591	0.455	1151	1209	0.512	124	63	0.337	22658	12350	2107
LSF	Beer	BE098	4	Beer (Pale ale)	SRR5688249	Gallone et al., 2016	45105	28452	14253	0.334	1318	875	0.399	138	69	0.333	21855	11382	1750
LSF	Beer	BE099	4	Beer (Bitter)	SRR5688251	Gallone et al., 2016	48336	24674	21007	0.46	1251	1139	0.477	194	71	0.268	23658	12009	1892
LSF	Beer	BE100	4	Beer	SRR5688253	Gallone et al., 2016	47791	23881	21406	0.473	1143	1140	0.499	156	65	0.294	21929	11406	1757
LSF	Beer	BE101	4	Beer	SRR5688255	Gallone et al., 2016	48071	24147	21461	0.471	1160	1112	0.489	128	63	0.33	20945	10543	1558
LSF	Beer	BE102	4	Beer	SRR5688257	Gallone et al., 2016	45528	28569	14562	0.338	1305	886	0.404	150	56	0.272	20995	10708	1592
LSF	Bioethanol	CNI	2	Bioethanol	ERR1308810	Peter et al., 2018	39291	28405	8727	0.235	1387	609	0.305	99	64	0.393	13936	7894	1227
LSF	Beer	BE001	unkown	Beer	SRR5678584	Gallone et al., 2016	46152	26685	17200	0.392	1265	821	0.394	122	59	0.326	30469	17763	3087
LSF	Bioethanol	APH	2	Distillery	ERR1308918	Peter et al., 2018	39334	28561	8527	0.23	1440	596	0.293	152	58	0.276	14984	8645	1433
LSF	Bioethanol	AGM	1	Industrial	ERR1309110	Peter et al., 2018	42074	37857	1203	0.031	2143	597	0.218	209	65	0.237	15026	10160	2089
LSF	Bioethanol	CMT	2	Bioethanol	ERR1309134	Peter et al., 2018	39368	30361	6775	0.182	1462	589	0.287	126	55	0.304	26923	11297	1542
LSF	Beer	SP005	unkown	Spirits	SRR5678668	Gallone et al., 2016	45532	25681	17631	0.407	1202	821	0.406	140	57	0.289	15311	8790	1472
LSF	Bioethanol	AFR	1	Industrial	ERR1309137	Peter et al., 2018	39574	36957	486	0.013	1766	191	0.098	130	44	0.253	22819	9657	1257
LSF	Bioethanol	BVG	2	Bioethanol	ERR1309184	Peter et al., 2018	40579	25901	12415	0.324	1304	774	0.372	117	68	0.368	22329	13837	2628
LSF	Bioethanol	APG	1	Bioethanol	ERR1309220	Peter et al., 2018	36639	34296	353	0.01	1629	197	0.108	125	39	0.238	23530	10023	1305
LSF	Bioethanol	CNB	2	Bioethanol	ERR1309287	Peter et al., 2018	40280	25614	12411	0.326	1298	780	0.375	107	70	0.395	15045	7918	1139
LSF	Bioethanol	CNL	2	Bioethanol	ERR1309339	Peter et al., 2018	40352	25659	12405	0.326	1306	802	0.38	103	77	0.428	13754	7706	1115
LSF	Beer	BE051	unkown	Beer	SRR5688155	Gallone et al., 2016	46562	27800	16260	0.369	1300	971	0.428	173	58	0.251	26385	15803	3082
LSF	Bioethanol	CNE	2	Bioethanol	ERR1309346	Peter et al., 2018	39911	25941	11797	0.313	1270	740	0.368	104	59	0.362	18198	9379	1457
LSF	CHN-VIII	BJ13	2	Rotten wood, secondary forest	SRR7851749	Duan et al., 2018	39528	36997	344	0.009	1826	217	0.106	119	25	0.174	24181	12795	1988
LSF	CHN-VIII	BJ9	1	Bark of Ulmus sp., secondary forest	SRR7851849	Duan et al., 2018	40089	37464	518	0.014	1756	203	0.104	117	31	0.209	24215	12770	2135
LSF	CHN-VIII	BJ5	1	Apple, orchard	SRR7851850	Duan et al., 2018	41433	39032	376	0.01	1764	114	0.061	130	17	0.116	29184	16371	2757
LSF	CHN-VIII	BJ2	2	Apple, orchard	SRR7851851	Duan et al., 2018	43571	40905	429	0.01	1831	270	0.129	104	32	0.235	24572	12883	2094
LSF	CHN-VIII	BJ11	2	Rotten wood, secondary forest	SRR7851854	Duan et al., 2018	40907	37778	793	0.021	1851	337	0.154	111	37	0.25	24705	12668	1994
LSF	Cocoa	CQD	2	Cocoa bean fermentation	ERR1308713	Peter et al., 2018	41283	33999	5035	0.129	1593	436	0.215	155	65	0.295	21381	9286	1425
LSF	Beer	BE073	unkown	Beer (Hefeweizen)	SRR5688199	Gallone et al., 2016	45278	26316	16473	0.385	1235	1055	0.461	134	65	0.327	21990	11419	1756
LSF	Cocoa	CQH	2	Cocoa bean fermentation	ERR1308735	Peter et al., 2018	41879	31896	7760	0.196	1506	533	0.261	127	57	0.31	58820	27838	4400
LSF	Cocoa	CQM	2	Cocoa bean fermentation	ERR1308831	Peter et al., 2018	41756	30497	9020	0.228	1509	539	0.263	142	49	0.257	20125	9896	1486
LSF	Cocoa	CQL	2	Cocoa bean fermentation	ERR1308840	Peter et al., 2018	41992	31166	8532	0.215	1483	597	0.287	151	63	0.294	23610	10072	1315
LSF	Cocoa	CQK	2	Cocoa bean fermentation	ERR1308914	Peter et al., 2018	40708	33001	5492	0.143	1572	409	0.206	183	51	0.218	14925	10200	2117
LSF	Cocoa	CQC	2	Cocoa bean fermentation	ERR1308982	Peter et al., 2018	41052	33893	4917	0.127	1580	404	0.204	212	46	0.178	18211	11058	1959
LSF	Cocoa	CQI	2	Cocoa bean fermentation	ERR1309004	Peter et al., 2018	46796	37846	6402	0.145	1760	547	0.237	177	64	0.266	25707	14311	2256
LSF	Cocoa	CQE	2	Cocoa bean fermentation	ERR1309181	Peter et al., 2018	41533	31458	7782	0.198	1554	506	0.246	170	63	0.27	21541	11260	1747
LSF	Cocoa	CQN	2	Cocoa bean fermentation	ERR1309298	Peter et al., 2018	41152	32432	6504	0.167	1549	452	0.226	160	55	0.256	22892	10998	1683
LSF	Cocoa	CQP	2	Cocoa bean fermentation	ERR1309388	Peter et al., 2018	41708	34960	4572	0.116	1626	359	0.181	141	50	0.262	13764	7834	1160
LSF	FrenchGuiana	BNB	2	Fruit	ERR1308691	Peter et al., 2018	63378	55387	4392	0.073	2870	556	0.162	134	39	0.225	14461	9343	1755
LSF	FrenchGuiana	BNC	2	Fruit	ERR1308855	Peter et al., 2018	62889	56451	2871	0.048	2899	490	0.145	125	53	0.298	21739	10516	1528
LSF	FrenchGuiana	BCC	2	Human	ERR1309046	Peter et al., 2018	62946	54777	4558	0.077	2802	607	0.178	145	57	0.282	23932	18695	4273
LSF	FrenchGuiana	BCE	2	Human	ERR1309177	Peter et al., 2018	63155	55992	3440	0.058	2938	532	0.153	205	48	0.19	23755	10176	1335
LSF	FrenchGuiana	BCG	2	Human	ERR1309193	Peter et al., 2018	63202	55510	3879	0.065	3008	537	0.151	210	58	0.216	21289	14510	2964
LSF	FrenchGuiana	BDS	2	Human	ERR1309396	Peter et al., 2018	62818	55207	4072	0.069	2805	552	0.164	124	58	0.319	23203	14403	2728
LSF	FrenchGuiana	BDT	2	Human	ERR1309413	Peter et al., 2018	63127	55556	3942	0.066	2882	560	0.163	129	58	0.31	21424	10375	1511
LSF	FrenchGuiana	BND	2	Fruit	ERR1309439	Peter et al., 2018	62950	56961	2510	0.042	2871	448	0.135	113	47	0.294	14111	7826	1144
LSF	FrenchGuiana	BNA	2	Nature	ERR1309500	Peter et al., 2018	62950	55195	4049	0.068	2922	551	0.159	180	53	0.227	14898	8010	1169
LSF	FrenchGuiana	BMR	2	Nature	ERR1309515	Peter et al., 2018	62640	56376	2642	0.045	2933	473	0.139	165	51	0.236	15327	8161	1183
LSF	MilkCheese	BGE	2	Dairy	ERR1308752	Peter et al., 2018	49924	43449	3863	0.082	1990	447	0.183	125	50	0.286	14235	8166	1216
LSF	MilkCheese	AQM	2	Dairy	ERR1308875	Peter et al., 2018	47899	39305	5948	0.131	1914	555	0.225	136	41	0.232	23186	11062	1719
LSF	MilkCheese	BGP	2	Dairy	ERR1308957	Peter et al., 2018	48638	35845	10180	0.221	1694	748	0.306	113	58	0.339	29824	14977	2612
LSF	MilkCheese	ALD	2	Nature	ERR1308986	Peter et al., 2018	47898	37193	8117	0.179	1777	637	0.264	113	61	0.351	26505	14182	2519
LSF	MilkCheese	ARS	2	Nature	ERR1308992	Peter et al., 2018	46147	33052	10541	0.242	1747	632	0.266	110	65	0.371	26084	15617	2951
LSF	MilkCheese	BGL	2	Dairy	ERR1309362	Peter et al., 2018	49239	36760	9812	0.211	1776	659	0.271	166	66	0.284	16947	9025	1341
LSF	MilkCheese	ASN	2	Dairy	ERR1309408	Peter et al., 2018	48813	34425	11684	0.253	1731	790	0.313	110	73	0.399	21369	11092	1534
LSF	MilkCheese	BGV	2	Dairy	ERR1309426	Peter et al., 2018	48342	37976	7777	0.17	1808	608	0.252	121	52	0.301	58909	27860	4395
LSF	MilkCheese	BGD	2	Dairy	ERR1309432	Peter et al., 2018	47613	37647	7409	0.164	1771	598	0.252	123	65	0.346	26271	15807	3022
LSF	MilkCheese	BFT	2	Dairy	ERR1309477	Peter et al., 2018	49946	43197	4148	0.088	1950	473	0.195	134	44	0.247	14163	7874	1166
LSF	MilkCheese	F3-4	2	Fermented mare's milk (kumis)	SRR7851677	Duan et al., 2018	47663	37865	7211	0.16	1783	615	0.256	128	61	0.323	24762	13074	2154
LSF	MilkCheese	JZ1-4	2	Fermented cow milk	SRR7851678	Duan et al., 2018	50418	35025	12707	0.266	1649	836	0.336	134	67	0.333	21976	11432	1765
LSF	MilkCheese	NQ13-1	3	Fermented mixed goat and yak milk	SRR7851680	Duan et al., 2018	46575	30435	13708	0.311	1450	800	0.356	125	57	0.313	23610	12094	1925
LSF	MilkCheese	QH1-3	3	Fermented yak milk	SRR7851681	Duan et al., 2018	43990	25966	15753	0.378	1202	913	0.432	95	61	0.391	21935	11409	1749
LSF	MilkCheese	QH45-2	3	Fermented yak milk	SRR7851684	Duan et al., 2018	44569	26902	15258	0.362	1258	981	0.438	114	56	0.329	23785	11929	1854
LSF	MilkCheese	WM7-1	2	Fermented goat milk	SRR7851685	Duan et al., 2018	40398	35411	2891	0.075	1582	371	0.19	108	35	0.245	24024	12743	1998
LSF	MilkCheese	DX10-3	2	Fermented yak milk	SRR7851779	Duan et al., 2018	46159	30971	12686	0.291	1550	766	0.331	111	75	0.403	21808	11302	1738
LSF	MilkCheese	C5-1	3	Fermented mare's milk (kumis)	SRR7851780	Duan et al., 2018	46710	34784	9439	0.213	1663	634	0.276	113	77	0.405	21311	10737	1551
LSF	MilkCheese	5-3004	2	Fermented mare's milk (kumis)	SRR7851786	Duan et al., 2018	45521	35534	7474	0.174	1699	572	0.252	183	59	0.244	23967	12635	2038
LSF	MilkCheese	B1-1	2	Fermented mare's milk (kumis)	SRR7851788	Duan et al., 2018	48204	38394	7227	0.158	1828	587	0.243	114	54	0.321	29486	16574	2798
LSF	MosaicBeer	AAR	1	Beer	ERR1308657	Peter et al., 2018	36352	34190	335	0.01	1477	165	0.1	153	32	0.173	14449	9401	1837
LSF	MosaicBeer	AAB	1	Beer	ERR1308784	Peter et al., 2018	35563	33228	458	0.014	1529	201	0.116	110	37	0.252	23093	11049	1677
LSF	MosaicBeer	CFF	2	Beer	ERR1309102	Peter et al., 2018	38659	26711	9690	0.266	1389	666	0.324	122	81	0.399	23110	10936	1659
LSF	MosaicBeer	APP	3	Beer	ERR1309259	Peter et al., 2018	38470	28663	7773	0.213	1401	445	0.241	148	40	0.213	21376	11134	1552
LSF	MosaicBeer	AEA	1	Industrial	ERR1309406	Peter et al., 2018	36396	34267	350	0.01	1463	166	0.102	115	35	0.233	26230	15733	2967
LSF	MosaicBeer	ASB	2	Human, clinical	ERR1309421	Peter et al., 2018	39356	25604	11402	0.308	1258	871	0.409	139	82	0.371	13782	7641	1146
LSF	MosaicBeer	AIG	1	Beer	ERR1309438	Peter et al., 2018	36227	34040	312	0.009	1505	187	0.111	159	24	0.131	15663	8615	1326
LSF	MosaicBeer	AEQ	1	Beer	ERR1309512	Peter et al., 2018	36607	34383	341	0.01	1491	175	0.105	187	30	0.138	21954	9518	1462
LSF	MosaicBeer	BE013	2	Beer (Ale refermentation)	SRR5678568	Gallone et al., 2016	39392	28974	7987	0.216	1473	740	0.334	141	77	0.353	26481	15964	3051
LSF	MosaicBeer	BE011	3	Beer (Abbey)	SRR5678570	Gallone et al., 2016	37363	28821	6537	0.185	1280	556	0.303	115	54	0.32	15456	8805	1415
LSF	MosaicBeer	BE002	3	Beer	SRR5678585	Gallone et al., 2016	37445	29849	5529	0.156	1497	410	0.215	127	33	0.206	21148	11618	1819
LSF	MosaicBeer	BE021	2	Beer (Pale ale)	SRR5678680	Gallone et al., 2016	37556	26269	9254	0.261	1187	661	0.358	129	56	0.303	23546	10099	1321
LSF	MosaicBeer	BE039	3	Beer (Lager)	SRR5678681	Gallone et al., 2016	38899	29486	6832	0.188	1565	806	0.34	136	74	0.352	24172	13878	2346
LSF	MosaicBeer	BE034	3	Beer (Saison)	SRR5678686	Gallone et al., 2016	36382	34103	414	0.012	1505	170	0.101	159	31	0.163	22854	9657	1248
LSF	MosaicBeer	BE080	3	Beer	SRR5688213	Gallone et al., 2016	37316	28828	6309	0.18	1252	762	0.378	110	55	0.333	22129	11092	1661
LSF	MosaicBeer	BE085	2	Beer (Strong ale)	SRR5688223	Gallone et al., 2016	38143	26421	9374	0.262	1305	873	0.401	108	62	0.365	22553	11252	1681
LSF	MosaicBeer	SACE_YAB	2	Distillery	SRR800765	Peter et al., 2018	37301	34873	480	0.014	1461	336	0.187	113	38	0.252	22792	13708	2474
LSF	MosaicBeer	SACE_YDD	2	Fermentation	SRR800845	Peter et al., 2018	39115	35902	817	0.022	1742	444	0.203	120	90	0.429	28564	16457	2781
LSF	Oak	CLC	2	Tree	ERR1308728	Peter et al., 2018	35171	32393	636	0.019	1694	263	0.134	143	42	0.227	14485	9288	1756
LSF	Oak	CLD	2	Flower	ERR1309022	Peter et al., 2018	35561	32366	905	0.027	1730	333	0.161	161	66	0.291	22843	9653	1258
LSF	Oak	BBS	2	Soil	ERR1309052	Peter et al., 2018	35224	32598	491	0.015	1729	227	0.116	142	37	0.207	14149	8123	1207
LSF	Oak	CLB	2	Tree	ERR1309234	Peter et al., 2018	35368	32302	776	0.023	1767	321	0.154	136	66	0.327	23689	10883	1480
LSF	Oak	CCL	2	Tree	ERR1309248	Peter et al., 2018	35913	33077	636	0.019	1714	306	0.151	150	30	0.167	14990	8069	1186
LSF	Oak	BBQ	2	Soil	ERR1309256	Peter et al., 2018	35409	32710	601	0.018	1658	257	0.134	138	45	0.246	27704	11774	1608
LSF	Oak	BTG	2	Tree	ERR1309352	Peter et al., 2018	35757	32895	614	0.018	1774	263	0.129	163	48	0.227	24605	12558	2042
LSF	Oak	BFP	2	Tree	ERR1309488	Peter et al., 2018	35220	32552	544	0.016	1620	240	0.129	229	35	0.133	25920	13275	2167
LSF	SAbeer	AFL	1	Beer	ERR1308843	Peter et al., 2018	44909	41680	799	0.019	1949	302	0.134	139	40	0.223	14833	7972	1159
LSF	SAbeer	AEN	2	Beer	ERR1309076	Peter et al., 2018	46247	37881	5790	0.133	1839	532	0.224	132	73	0.356	22842	9645	1255
LSF	SAbeer	ASC	3	Beer	ERR1309342	Peter et al., 2018	48459	32733	13045	0.285	1634	879	0.35	119	49	0.292	19679	11100	1820
LSF	WAbeer	AVT	5	Beer	ERR1308900	Peter et al., 2018	56756	32559	20878	0.391	1947	1143	0.37	142	87	0.38	14680	8240	1285
LSF	WAbeer	ANM	4	Beer	ERR1308960	Peter et al., 2018	55528	32630	19571	0.375	1870	1245	0.4	131	81	0.382	20276	10960	1596
LSF	WAbeer	BEN	3	Beer	ERR1309147	Peter et al., 2018	47562	36218	8585	0.192	1812	745	0.291	143	59	0.292	22216	15331	3179
LSF	WAbeer	CES	2	Bakery	ERR1309165	Peter et al., 2018	49119	44597	1231	0.027	2383	719	0.232	125	64	0.339	26288	14321	2618
LSF	WAbeer	AVP	5	Beer	ERR1309235	Peter et al., 2018	56281	32385	20573	0.388	1877	1235	0.397	130	81	0.384	23707	10128	1335
LSF	WAbeer	AVQ	5	Beer	ERR1309333	Peter et al., 2018	57053	32663	21023	0.392	1952	1189	0.379	145	81	0.358	24437	11601	1840
LSF	WAbeer	CET	2	Bakery	ERR1309358	Peter et al., 2018	49039	44560	1049	0.023	2415	793	0.247	169	53	0.239	18975	10506	1547
LSF	WineEuropean	AQE	2	Wine	ERR1308580	Peter et al., 2018	35666	32302	1469	0.043	1473	288	0.164	99	35	0.261	14726	9734	1910
LSF	WineEuropean	ADI	1	Human, clinical	ERR1308593	Peter et al., 2018	32881	30631	392	0.013	1423	213	0.13	192	30	0.135	13964	7945	1251
LSF	WineEuropean	CKP	2	Human, clinical	ERR1308600	Peter et al., 2018	32474	29577	1094	0.036	1457	204	0.123	104	38	0.268	14052	8007	1178
LSF	WineEuropean	ABR	1	Soil	ERR1308614	Peter et al., 2018	32003	30170	231	0.008	1346	129	0.087	103	24	0.189	24439	11594	1839
LSF	CHN-VIII	S17	unkown	leaf	SRR15616285	lee et al., 2022	41841	39101	533	0.013	1894	164	0.08	128	21	0.141	29227	17068	2927
LSF	WineEuropean	AEK	1	Wine	ERR1308639	Peter et al., 2018	35309	32830	547	0.016	1482	296	0.166	118	36	0.234	27147	11624	1636
LSF	WineEuropean	CKL	2	Human, clinical	ERR1308641	Peter et al., 2018	32641	29462	1280	0.042	1472	265	0.153	118	44	0.272	25675	13846	2436
LSF	WineEuropean	AAK	1	Wine	ERR1308664	Peter et al., 2018	35396	33148	372	0.011	1505	175	0.104	140	56	0.286	14080	8076	1195
LSF	WineEuropean	ACP	1	Wine	ERR1308665	Peter et al., 2018	32767	30739	284	0.009	1449	151	0.094	114	30	0.208	23708	11501	1750
LSF	WineEuropean	AIE	1	Human	ERR1308671	Peter et al., 2018	44021	40657	413	0.01	2608	214	0.076	102	27	0.209	23269	10630	1565
LSF	WineEuropean	AET	1	Wine	ERR1308679	Peter et al., 2018	35338	33076	348	0.01	1503	189	0.112	184	38	0.171	23817	10215	1354
LSF	WineEuropean	CIS	2	Human, clinical	ERR1308688	Peter et al., 2018	33414	29589	1528	0.049	1497	619	0.293	112	69	0.381	15400	8788	1403
LSF	WineEuropean	AVB	1	Industrial	ERR1308690	Peter et al., 2018	43205	39882	567	0.014	2386	256	0.097	75	39	0.342	23041	10981	1709
LSF	WineEuropean	BMI	2	Human, clinical	ERR1308709	Peter et al., 2018	32737	30409	515	0.017	1429	236	0.142	111	37	0.25	14153	7762	1151
LSF	WineEuropean	CGE	2	Fruit	ERR1308720	Peter et al., 2018	45479	41933	587	0.014	2554	265	0.094	105	35	0.25	25360	12922	2388
LSF	WineEuropean	AGL	1	Wine	ERR1308762	Peter et al., 2018	34137	30280	1553	0.049	1612	501	0.237	138	53	0.277	21139	9282	1446
LSF	WineEuropean	BFB	2	Nature	ERR1308764	Peter et al., 2018	33125	28119	3170	0.101	1386	297	0.176	115	38	0.248	26548	16016	3095
LSF	WineEuropean	ASA	3	Wine	ERR1308769	Peter et al., 2018	35988	31658	2415	0.071	1487	297	0.166	93	38	0.29	22719	12067	1955
LSF	WineEuropean	CKH	2	Industrial	ERR1308801	Peter et al., 2018	32567	29486	1252	0.041	1433	249	0.148	106	41	0.279	21524	11398	1662
LSF	WineEuropean	AIP	2	Wine	ERR1308832	Peter et al., 2018	35649	31438	2326	0.069	1481	276	0.157	97	31	0.242	22697	9545	1446
LSF	WineEuropean	ALQ	2	Tree	ERR1308863	Peter et al., 2018	32472	30521	271	0.009	1444	127	0.081	82	27	0.248	58922	27928	4415
LSF	WineEuropean	CKD	2	Human, clinical	ERR1308905	Peter et al., 2018	32944	29464	1417	0.046	1473	434	0.228	117	39	0.25	14974	8738	1326
LSF	WineEuropean	ADD	1	Soil	ERR1308917	Peter et al., 2018	32504	30500	277	0.009	1394	160	0.103	141	32	0.185	24078	10301	1370
LSF	WineEuropean	BBK	2	Flower	ERR1308931	Peter et al., 2018	33052	30886	365	0.012	1480	159	0.097	131	31	0.191	27255	13692	2349
LSF	WineEuropean	CAN	2	Wine	ERR1308933	Peter et al., 2018	36231	31446	2622	0.077	1543	368	0.193	203	49	0.194	14068	8071	1195
LSF	WineEuropean	AMA	3	Fruit	ERR1308966	Peter et al., 2018	32885	27927	3172	0.102	1395	270	0.162	80	41	0.339	21929	10591	1542
LSF	WineEuropean	BPL	2	Wine	ERR1308968	Peter et al., 2018	35565	31805	1913	0.057	1426	278	0.163	99	44	0.308	14941	10109	2071
LSF	WineEuropean	ALS	2	Flower	ERR1309003	Peter et al., 2018	33021	30978	291	0.009	1471	158	0.097	93	30	0.244	13989	7721	1137
LSF	WineEuropean	CKE	2	Human, clinical	ERR1309043	Peter et al., 2018	33267	29490	1509	0.049	1492	583	0.281	147	46	0.238	20437	13975	2887
LSF	WineEuropean	CKQ	2	Human, clinical	ERR1309065	Peter et al., 2018	32544	29583	1162	0.038	1428	240	0.144	93	38	0.29	22155	11574	1848
LSF	WineEuropean	CPG	2	Nature	ERR1309075	Peter et al., 2018	42787	39307	664	0.017	2393	291	0.108	86	46	0.348	20178	9815	1464
LSF	WineEuropean	ABE	1	Human, clinical	ERR1309094	Peter et al., 2018	32090	30248	257	0.008	1356	99	0.068	94	36	0.277	19592	11015	1674
LSF	WineEuropean	ABQ	1	Soil	ERR1309108	Peter et al., 2018	31921	29980	338	0.011	1323	144	0.098	108	28	0.206	14186	7881	1174
LSF	WineEuropean	BPB	2	Wine	ERR1309153	Peter et al., 2018	32272	30193	369	0.012	1403	186	0.117	92	29	0.24	27384	13771	2372
LSF	WineEuropean	BKI	2	Wine	ERR1309186	Peter et al., 2018	32034	29972	375	0.012	1397	159	0.102	104	27	0.206	20091	9878	1482
LSF	WineEuropean	BBI	2	Flower	ERR1309221	Peter et al., 2018	32936	30744	362	0.012	1516	174	0.103	111	29	0.207	25546	13616	2387
LSF	WineEuropean	ALT	2	Flower	ERR1309227	Peter et al., 2018	32913	30881	307	0.01	1465	136	0.085	101	23	0.185	14204	7859	1148
LSF	WineEuropean	BRK	2	Industrial	ERR1309244	Peter et al., 2018	44422	41018	596	0.014	2464	233	0.086	81	30	0.27	21276	10655	1579
LSF	WineEuropean	BMH	2	Human, clinical	ERR1309252	Peter et al., 2018	32586	30463	403	0.013	1379	196	0.124	111	34	0.234	22957	14173	2661
LSF	WineEuropean	AQD	2	Industrial	ERR1309262	Peter et al., 2018	43400	37607	3088	0.076	2134	451	0.174	78	42	0.35	21435	11139	1750
LSF	WineEuropean	BMN	2	Human, clinical	ERR1309263	Peter et al., 2018	32244	29568	1004	0.033	1363	183	0.118	98	28	0.222	14232	8155	1224
LSF	WineEuropean	CIT	2	Human, clinical	ERR1309265	Peter et al., 2018	33241	29604	1446	0.047	1465	561	0.277	128	37	0.224	27643	14309	2482
LSF	WineEuropean	ABM	1	Industrial	ERR1309305	Peter et al., 2018	43245	39923	526	0.013	2418	245	0.092	94	39	0.293	29549	14837	2588
LSF	WineEuropean	BPT	2	Wine	ERR1309309	Peter et al., 2018	32679	28906	2042	0.066	1359	238	0.149	103	31	0.231	21451	11161	1687
LSF	WineEuropean	BNV	2	Soil	ERR1309319	Peter et al., 2018	32156	30191	320	0.01	1371	141	0.093	108	25	0.188	20660	9289	1451
LSF	WineEuropean	AHP	2	Wine	ERR1309345	Peter et al., 2018	35527	32193	1422	0.042	1499	260	0.148	111	42	0.275	13809	7745	1157
LSF	WineEuropean	AQP	2	Wine	ERR1309355	Peter et al., 2018	35825	32545	1318	0.039	1524	231	0.132	177	30	0.145	16078	8917	1444
SSF	Daqu	SCN2	unkown	Fermented sorghum grain	SRR13317084	Han et al., 2021	48724	37861	8017	0.175	1907	682	0.263	162	95	0.37	15480	8816	1369
SSF	Daqu	SCN6	unkown	Daqu (starter) of Baijiu (Chinese liquor)	SRR13317089	Han et al., 2021	48262	37304	8418	0.184	1742	600	0.256	133	65	0.328	24470	12635	1966
SSF	Daqu	SCN7	unkown	Daqu (starter) of Baijiu (Chinese liquor)	SRR13317090	Han et al., 2021	48924	37432	8645	0.188	1875	716	0.276	185	71	0.277	24268	12386	1872
SSF	Daqu	SCN8	unkown	Daqu (starter) of Baijiu (Chinese liquor)	SRR13317091	Han et al., 2021	48989	38920	7243	0.157	1968	611	0.237	162	85	0.344	19142	11077	1847
LSF	WineEuropean	BFC	2	Fermentation	ERR1309371	Peter et al., 2018	32114	30054	352	0.012	1381	169	0.109	128	30	0.19	20086	14289	2934
LSF	WineEuropean	BFD	2	Fruit	ERR1309389	Peter et al., 2018	32791	30637	416	0.013	1415	176	0.111	112	35	0.238	21094	10841	1562
LSF	WineEuropean	BQA	2	Wine	ERR1309391	Peter et al., 2018	32732	30625	388	0.013	1447	136	0.086	95	41	0.301	19094	12488	2339
LSF	WineEuropean	BMK	2	Human, clinical	ERR1309395	Peter et al., 2018	32609	30535	380	0.012	1400	157	0.101	94	43	0.314	29289	16988	2918
LSF	WineEuropean	CGD	2	Fruit	ERR1309434	Peter et al., 2018	45394	41842	564	0.013	2577	265	0.093	107	39	0.267	22082	13645	2573
LSF	WineEuropean	CKI	2	Human, clinical	ERR1309436	Peter et al., 2018	32514	29472	1214	0.04	1433	252	0.15	109	34	0.238	21674	11212	1621
LSF	WineEuropean	AQA	2	Industrial	ERR1309511	Peter et al., 2018	44012	38300	2882	0.07	2280	420	0.156	86	44	0.338	23830	18556	4217
LSF	WineEuropean	SACE_YBF	2	Human, clinical	SRR5630020	Peter et al., 2018	32007	29796	210	0.007	1270	543	0.3	154	34	0.181	20411	9742	1442
LSF	WineEuropean	NX1	1	Soil, melonry	SRR7851782	Duan et al., 2018	33184	31000	354	0.011	1440	254	0.15	106	30	0.221	23317	12357	2039
LSF	WineEuropean	NX3	1	Soil, melonry	SRR7851784	Duan et al., 2018	33697	31591	460	0.014	1385	110	0.074	122	29	0.192	24431	12649	1974
LSF	WineEuropean	NX2	2	Soil, mulberry field	SRR7851785	Duan et al., 2018	32582	30560	267	0.009	1375	258	0.158	94	28	0.23	24336	12961	2098
LSF	WineEuropean	XJ5	2	Grape, vineyard	SRR7851787	Duan et al., 2018	34759	32654	294	0.009	1399	297	0.175	84	31	0.27	27576	15430	2650
LSF	WineEuropean	SACE_YAM	2	Human, clinical	SRR800776	Peter et al., 2018	32908	30668	545	0.017	1338	207	0.134	114	36	0.24	23124	13278	2296
LSF	WineEuropean	SACE_YAY	2	Human, clinical	SRR800788	Peter et al., 2018	32740	30167	719	0.023	1290	451	0.259	84	29	0.257	23722	14110	2503
LSF	WineEuropean	SACE_YAZ	2	Human, clinical	SRR800789	Peter et al., 2018	32598	30369	344	0.011	1389	296	0.176	164	36	0.18	23298	13810	2506
LSF	WineEuropean	SACE_YBA	2	Human, clinical	SRR800790	Peter et al., 2018	32495	30304	434	0.014	1303	339	0.206	82	33	0.287	24913	12811	2049
LSF	WineEuropean	SACE_YBE	2	Human, clinical	SRR800794	Peter et al., 2018	32682	30360	478	0.016	1389	282	0.169	133	40	0.231	23075	13698	2413
LSF	WineEuropean	SACE_YBR	2	Industrial	SRR800807	Peter et al., 2018	47885	42730	1550	0.035	2743	663	0.195	142	57	0.286	22457	13625	2492
SSF	Baijiu	AGG	2	Distillery	ERR1309040	Peter et al., 2018	47369	41786	2767	0.062	2039	607	0.229	114	56	0.329	23474	12022	1907
SSF	Baijiu	HLJ10	2	Fermented sorghum grain	SRR7851792	Duan et al., 2018	48964	38143	8503	0.182	1676	473	0.22	124	45	0.266	25208	11094	1579
SSF	Baijiu	HLJ167	2	Fermented sorghum grain	SRR7851810	Duan et al., 2018	48784	38002	8468	0.182	1691	446	0.209	135	42	0.237	59115	27985	4418
SSF	Baijiu	HLJ201	2	Fermented sorghum grain	SRR7851821	Duan et al., 2018	48509	37906	8212	0.178	1653	549	0.249	135	54	0.286	58983	27766	4377
SSF	Huangjiu	FJN1	unkown	Fermenting rice	SRR13317060	Han et al., 2021	48530	45156	572	0.013	2263	322	0.125	175	42	0.194	26401	13402	2139
SSF	Huangjiu	GXU1	unkown	Fermenting rice	SRR13317062	Han et al., 2021	48630	43356	2481	0.054	2129	413	0.162	186	65	0.259	28106	16281	2829
SSF	Huangjiu	ZJH4	unkown	Fermenting rice	SRR13317064	Han et al., 2021	48574	45284	569	0.012	2187	297	0.12	183	54	0.228	22267	11324	1713
SSF	Huangjiu	HBU2	unkown	Fermented sorghum grain	SRR13317071	Han et al., 2021	48015	43287	2346	0.051	1945	266	0.12	116	55	0.322	22600	14273	2632
SSF	Huangjiu	HNN1	unkown	Fermented sorghum grain	SRR13317073	Han et al., 2021	48607	43300	2507	0.055	2150	414	0.161	174	62	0.263	23203	14518	2657
SSF	Huangjiu	JSN2	unkown	Fermented sorghum grain	SRR13317079	Han et al., 2021	48274	43006	2730	0.06	1987	353	0.151	138	60	0.303	23891	13886	2367
SSF	Huangjiu	JSN5	unkown	Fermented sorghum grain	SRR13317082	Han et al., 2021	48117	43398	2378	0.052	1920	231	0.107	137	53	0.279	28120	16360	2854
SSF	Huangjiu	ZJH6	unkown	Fermenting rice	SRR13317086	Han et al., 2021	48221	43596	2104	0.046	1990	360	0.153	115	56	0.327	14149	8054	1214
SSF	Huangjiu	SDN1	unkown	Fermented sorghum grain	SRR13317093	Han et al., 2021	49021	43348	2782	0.06	2134	508	0.192	173	76	0.305	22201	11422	1827
SSF	Huangjiu	SDU1	unkown	Fermented sorghum grain	SRR13317094	Han et al., 2021	48267	43508	2176	0.048	2023	343	0.145	146	71	0.327	22865	11777	1870
SSF	Huangjiu	SHXU1	unkown	Daqu (starter) of Baijiu (Chinese liquor)	SRR13317095	Han et al., 2021	48214	45072	440	0.01	2216	265	0.107	175	46	0.208	21805	11090	1679
SSF	Huangjiu	ZJH7	unkown	Fermenting rice	SRR13317097	Han et al., 2021	49407	41213	5357	0.115	2069	502	0.195	167	99	0.372	21869	11373	1740
SSF	Huangjiu	ZJH1	unkown	Fermenting rice	SRR13317153	Han et al., 2021	48608	43662	2223	0.048	2130	372	0.149	162	59	0.267	23815	11101	1795
SSF	Huangjiu	ZJH2	unkown	Fermenting rice	SRR13317164	Han et al., 2021	48375	45348	353	0.008	2231	209	0.086	205	29	0.124	24096	11386	1876
SSF	Huangjiu	ZJH3	unkown	Fermenting rice	SRR13317175	Han et al., 2021	48135	45069	451	0.01	2160	261	0.108	141	53	0.273	25367	11634	1779
SSF	Huangjiu	BJQ1	unkown	Fermented sorghum grain	SRR13317176	Han et al., 2021	48278	43343	2337	0.051	2055	342	0.143	135	66	0.328	25393	11672	1799
SSF	Huangjiu	XJN2	unkown	Fermented sorghum grain	SRR13317183	Han et al., 2021	48233	43325	2338	0.051	2051	296	0.126	164	59	0.265	25403	11720	1824
SSF	Baijiu	HLJ225	2	Fermented sorghum grain	SRR7851825	Duan et al., 2018	47627	38115	7286	0.16	1601	484	0.232	104	37	0.262	22976	9603	1242
SSF	Baijiu	HZJZ5.5	3	Fermented sorghum grain	SRR7851841	Duan et al., 2018	50029	40203	7480	0.157	1751	406	0.188	154	35	0.185	22963	9617	1240
SSF	Baijiu	MTJZ3	2	Daqu (starter) of Baijiu (Chinese liquor)	SRR7851842	Duan et al., 2018	47451	41374	3784	0.084	1808	338	0.158	111	36	0.245	22954	9607	1243
SSF	Baijiu	HZJZ4.5	3	Fermented sorghum grain	SRR7851843	Duan et al., 2018	48370	43350	2797	0.061	1833	240	0.116	116	34	0.227	22961	9609	1243
SSF	Baijiu	HZJZ5.4	3	Fermented sorghum grain	SRR7851847	Duan et al., 2018	50433	40125	7956	0.165	1759	432	0.197	127	34	0.211	22981	9614	1247
SSF	Baijiu	HLJ4	2	Fermented sorghum grain	SRR7851853	Duan et al., 2018	48726	37175	9237	0.199	1617	518	0.243	138	41	0.229	22972	9611	1244
SSF	Baijiu	HLJ59	2	Fermented sorghum grain	SRR7851856	Duan et al., 2018	47851	37476	8095	0.178	1629	492	0.232	113	46	0.289	22993	9655	1254
SSF	Baijiu	GZLJ3.19	2	Fermented sorghum grain	SRR7851883	Duan et al., 2018	47721	40728	4668	0.103	1799	383	0.176	109	34	0.238	21552	13509	2529
SSF	Baijiu	GZLJ3.1	2	Fermented sorghum grain	SRR7851884	Duan et al., 2018	48481	40514	5546	0.12	1770	457	0.205	154	40	0.206	22723	14062	2620
SSF	Baijiu	GZLJ3.30	2	Fermented sorghum grain	SRR7851885	Duan et al., 2018	47740	40043	5315	0.117	1870	372	0.166	101	39	0.279	19186	10868	1704
SSF	Baijiu	GZLJ3.22	2	Fermented sorghum grain	SRR7851886	Duan et al., 2018	47706	39989	5397	0.119	1755	408	0.189	110	47	0.299	18329	10396	1732
SSF	Baijiu	MTZ13.12	2	Soil from a distillery	SRR7851920	Duan et al., 2018	48495	42355	3532	0.077	1806	608	0.252	133	61	0.314	19243	11151	1799
SSF	Huangjiu	ALH	2	Nature	ERR1308972	Peter et al., 2018	47375	43026	2160	0.048	1796	243	0.119	113	37	0.247	22737	12082	1981
SSF	Huangjiu	BRG	3	Soil	ERR1309502	Peter et al., 2018	47298	43107	1975	0.044	1845	238	0.114	101	32	0.241	28176	14858	2569
SSF	Huangjiu	HQ3.1	1	Huangjiu (rice wine) starter	SRR7851771	Duan et al., 2018	47498	39353	5796	0.128	1779	438	0.198	87	45	0.341	18581	8993	1279
SSF	Huangjiu	JM32.3	2	Huangjiu (rice wine) starter	SRR7851772	Duan et al., 2018	47501	44945	366	0.008	1868	180	0.088	116	26	0.183	25520	11445	1614
SSF	Huangjiu	JM32.8	2	Huangjiu (rice wine) starter	SRR7851773	Duan et al., 2018	48360	45429	604	0.013	1914	259	0.119	126	28	0.182	59034	27828	4368
SSF	Huangjiu	JQ10.6	2	Dry fermented dough	SRR7851774	Duan et al., 2018	49121	40604	6106	0.131	1773	428	0.194	135	75	0.357	24296	11237	1723
SSF	Huangjiu	MJQ3.1	3	Huangjiu (rice wine) starter	SRR7851775	Duan et al., 2018	47526	42960	2251	0.05	1790	388	0.178	99	38	0.277	24211	11234	1742
SSF	Huangjiu	MTJZ1	2	Fermented sorghum grain	SRR7851776	Duan et al., 2018	47432	42626	2566	0.057	1809	292	0.139	91	48	0.345	59195	28011	4425
SSF	Huangjiu	MTJZ2	2	Fermented sorghum grain	SRR7851777	Duan et al., 2018	47395	42785	2382	0.053	1790	301	0.144	101	36	0.263	23901	10800	1624
SSF	Huangjiu	HQ1.1	2	Huangjiu (rice wine) starter	SRR7851805	Duan et al., 2018	47580	39739	5605	0.124	1735	364	0.173	101	36	0.263	25317	11171	1589
SSF	Huangjiu	HN3.8	2	Fermenting dough	SRR7851806	Duan et al., 2018	47369	42879	2302	0.051	1798	262	0.127	104	24	0.188	59016	27870	4373
SSF	Huangjiu	BTP1	2	Fermenting rice	SRR7851844	Duan et al., 2018	47306	42540	2615	0.058	1764	244	0.122	104	39	0.273	58919	27758	4358
SSF	Huangjiu	CQJZ1.4	3	Fermented rice	SRR7851906	Duan et al., 2018	46598	43731	366	0.008	1739	618	0.262	122	22	0.153	30051	17313	2960
SSF	Huangjiu	BQ8.2	2	Huangjiu (rice wine) starter	SRR7851915	Duan et al., 2018	47194	43002	2007	0.045	1780	253	0.124	108	44	0.289	25486	16274	3145
SSF	Huangjiu	BQ8.1	2	Huangjiu (rice wine) starter	SRR7851916	Duan et al., 2018	47287	43084	2052	0.045	1801	207	0.103	113	30	0.21	24208	15074	2882
SSF	Huangjiu	BQ1.1	2	Huangjiu (rice wine) starter	SRR7851917	Duan et al., 2018	48434	43717	2485	0.054	1831	227	0.11	123	51	0.293	29464	17299	2982
SSF	Huangjiu	ANG.CJ.1	2	Active dry yeast	SRR7851918	Duan et al., 2018	47447	43017	2178	0.048	1776	334	0.158	99	43	0.303	24319	15265	2912
SSF	Huangjiu	2.1392	2	Huangjiu (rice wine) starter	SRR7851919	Duan et al., 2018	47302	44803	331	0.007	1879	147	0.073	115	27	0.19	30015	17741	3106
SSF	Mantou1	WL3	2	Fermenting dough	SRR7851712	Duan et al., 2018	45443	24649	18566	0.43	1196	842	0.413	125	65	0.342	59028	27913	4407
SSF	Mantou1	BT4	2	Fermenting dough	SRR7851713	Duan et al., 2018	44445	24040	18121	0.43	1297	813	0.385	118	56	0.322	59138	27934	4395
SSF	Mantou1	BT3	2	Fermenting dough	SRR7851714	Duan et al., 2018	43189	25951	15156	0.369	1190	715	0.375	117	60	0.339	58996	27830	4380
SSF	Mantou1	BT2.8	2	Fermenting dough	SRR7851715	Duan et al., 2018	44174	23963	18125	0.431	1113	810	0.421	105	58	0.356	25606	11545	1661
SSF	Mantou1	BT2.6	2	Fermenting dough	SRR7851716	Duan et al., 2018	45659	25152	18427	0.423	1154	749	0.394	119	58	0.328	25603	11492	1626
SSF	Mantou1	BT1.1	2	Fermenting dough	SRR7851717	Duan et al., 2018	44921	24161	18590	0.435	1194	779	0.395	128	69	0.35	25577	11456	1622
SSF	Mantou2	CJM19.6	2	Fermenting dough	SRR7851710	Duan et al., 2018	44786	27380	15067	0.355	1284	866	0.403	116	73	0.386	59119	27912	4430
SSF	Mantou2	CJM19.5	2	Fermenting dough	SRR7851711	Duan et al., 2018	45503	27494	15722	0.364	1283	796	0.383	123	85	0.409	59080	27920	4393
SSF	Mantou2	LJM21.10	2	Fermenting dough	SRR7851894	Duan et al., 2018	46732	24751	19657	0.443	1149	998	0.465	99	78	0.441	30724	18020	3123
SSF	Mantou2	HN1.9	2	Fermenting dough	SRR7851896	Duan et al., 2018	44324	25234	16849	0.4	1175	893	0.432	98	75	0.434	23467	14984	2973
SSF	Mantou2	LJM21.1	2	Fermenting dough	SRR7851897	Duan et al., 2018	44068	25721	16214	0.387	1148	812	0.414	99	74	0.428	17825	10223	1692
SSF	Mantou2	CJM25.5	2	Fermenting dough	SRR7851899	Duan et al., 2018	43479	26867	14414	0.349	1220	812	0.4	89	77	0.464	23052	14983	3014
SSF	Mantou2	CJM21.4	2	Fermenting dough	SRR7851900	Duan et al., 2018	46585	24734	19676	0.443	1090	916	0.457	102	67	0.396	23896	15031	2898
SSF	Mantou2	LJM6A.1	2	Fermenting dough	SRR7851903	Duan et al., 2018	47404	26248	18814	0.418	1218	926	0.432	128	70	0.354	29508	17677	3104
SSF	Mantou2	WJM5.2	2	Fermenting dough	SRR7851925	Duan et al., 2018	46197	26952	16892	0.385	1270	885	0.411	117	81	0.409	25612	16418	3286
SSF	Mantou2	WJZ1.2	2	Fermenting dough	SRR7851928	Duan et al., 2018	46613	26084	18207	0.411	1227	896	0.422	110	89	0.447	23659	19001	5281
SSF	Mantou3	NX7.1	2	Fermenting dough	SRR7851812	Duan et al., 2018	47117	24046	20890	0.465	1091	944	0.464	84	62	0.425	59004	27928	4409
SSF	Mantou3	JM37.2	2	Fermenting dough	SRR7851815	Duan et al., 2018	45997	22700	21182	0.483	997	967	0.492	85	66	0.437	22971	9612	1242
SSF	Mantou3	JM4.8	2	Fermenting dough	SRR7851816	Duan et al., 2018	47452	20795	24433	0.54	1013	1017	0.501	112	82	0.423	22952	9605	1250
SSF	Mantou3	GS6	2	Fermenting dough	SRR7851819	Duan et al., 2018	48090	21524	24179	0.529	1042	1106	0.515	170	69	0.289	22501	9535	1235
SSF	Mantou3	WL1	2	Fermenting dough	SRR7851859	Duan et al., 2018	47455	22268	23024	0.508	1015	984	0.492	85	79	0.482	23066	9650	1251
SSF	Mantou3	SXJM1.1	2	Fermenting dough	SRR7851861	Duan et al., 2018	49950	18603	29023	0.609	937	1198	0.561	116	73	0.386	22942	9617	1244
SSF	Mantou3	QH7.3	2	Fermenting dough	SRR7851862	Duan et al., 2018	44713	21448	21151	0.497	1010	936	0.481	111	57	0.339	22958	9595	1244
SSF	Mantou3	ANGGW.1	2	Active dry yeast	SRR7851922	Duan et al., 2018	53027	17471	33052	0.654	837	1404	0.627	167	96	0.365	18722	10568	1771
SSF	Mantou3	CJM6.2	2	Fermenting dough	SRR7851923	Duan et al., 2018	48974	19878	26804	0.574	970	1098	0.531	149	75	0.335	15400	8811	1408
SSF	Mantou3	GS1	2	Fermenting dough	SRR7851929	Duan et al., 2018	47104	19410	25473	0.568	931	1120	0.546	85	85	0.5	25377	16409	3346
SSF	Mantou3	DJM4.1	2	Fermenting dough	SRR7851930	Duan et al., 2018	49409	19639	27369	0.582	977	1173	0.546	159	92	0.367	25428	16324	3305
SSF	Mantou4	QH3.1	2	Fermenting dough	SRR7851795	Duan et al., 2018	47579	33399	11789	0.261	1562	635	0.289	134	60	0.309	25348	11150	1586
SSF	Mantou4	QH2.1	2	Fermenting dough	SRR7851857	Duan et al., 2018	46546	33155	11173	0.252	1445	623	0.301	77	73	0.487	23017	9679	1267
SSF	Mantou4	QH1.1	2	Fermenting dough	SRR7851858	Duan et al., 2018	46488	32907	11351	0.256	1403	688	0.329	84	55	0.396	22971	9592	1240
SSF	Mantou7	GZJ2	unkown	Fermented sorghum grain	SRR13317065	Han et al., 2021	48626	42017	3795	0.083	2119	468	0.181	157	70	0.308	23590	12489	2056
SSF	Mantou7	JMU1	unkown	Daqu (starter) of Baijiu (Chinese liquor)	SRR13317077	Han et al., 2021	47568	44559	370	0.008	2207	239	0.098	139	54	0.28	23568	13716	2340
SSF	Mantou5	QH6.5	2	Fermenting dough	SRR7851793	Duan et al., 2018	46872	30176	14276	0.321	1507	686	0.313	156	71	0.313	23225	10048	1364
SSF	Mantou5	QH7.2	2	Fermenting dough	SRR7851794	Duan et al., 2018	46580	31309	12941	0.292	1399	780	0.358	96	55	0.364	25387	11207	1585
SSF	Mantou5	QH7.4	2	Fermenting dough	SRR7851799	Duan et al., 2018	45855	29836	13686	0.314	1430	732	0.339	110	61	0.357	25411	11193	1589
SSF	Mantou6	JQ9.4	2	Fermenting dough	SRR7851877	Duan et al., 2018	49811	32384	15064	0.317	1441	765	0.347	92	65	0.414	22982	9611	1241
SSF	Mantou6	HN5.1	2	Dry fermented dough	SRR7851878	Duan et al., 2018	48701	31541	14834	0.32	1423	719	0.336	106	78	0.424	22983	9613	1240
SSF	Mantou6	TY1.5	2	Fermenting dough	SRR7851879	Duan et al., 2018	48843	31816	14694	0.316	1407	751	0.348	110	65	0.371	58937	27756	4367
SSF	Mantou6	TY1.4	2	Fermenting dough	SRR7851880	Duan et al., 2018	48516	32251	13964	0.302	1432	726	0.336	91	52	0.364	23558	10222	1429
SSF	Mantou6	TY3.9	2	Fermenting dough	SRR7851881	Duan et al., 2018	49710	32428	14839	0.314	1479	781	0.346	116	67	0.366	13591	7729	1117
SSF	Mauritius	MAUN5	unkown	Dracaema reflexa (tree)	SRR13317106	Han et al., 2021	48490	32197	13134	0.29	1679	1254	0.428	134	92	0.407	21088	10754	1612
SSF	Mauritius	MAUF1	unkown	Mango Juice	SRR13317123	Han et al., 2021	47298	32540	11669	0.264	1742	1106	0.388	155	86	0.357	23547	10218	1438
SSF	Mauritius	MAUF2	unkown	Mango Juice	SRR13317124	Han et al., 2021	44449	32339	9645	0.23	1606	682	0.298	125	52	0.294	58941	27745	4373
SSF	Mauritius	MAUN3	unkown	Dracaema reflexa (tree)	SRR13317125	Han et al., 2021	44107	31535	10180	0.244	1517	716	0.321	93	66	0.415	58937	27848	4365
SSF	Mauritius	SAN8	unkown	Lychee tree	SRR13317172	Han et al., 2021	44258	33772	7876	0.189	1680	736	0.305	132	62	0.32	25149	11417	1757
SSF	Mauritius	SAN9	unkown	Lychee tree	SRR13317173	Han et al., 2021	44053	32277	9287	0.223	1618	674	0.294	131	66	0.335	25172	11462	1761
SSF	Mantou6	TY2.1	2	Fermenting dough	SRR7851882	Duan et al., 2018	49244	31961	14889	0.318	1433	783	0.353	120	58	0.326	29905	17678	3107
SSF	Mantou7	LJQ13.C7	2	Fermenting dough	SRR7851700	Duan et al., 2018	47281	41013	3884	0.087	1791	464	0.206	93	36	0.279	59047	27887	4391
SSF	Mantou7	JTHB1	2	Dry fermented dough	SRR7851702	Duan et al., 2018	47309	42524	2609	0.058	1769	257	0.127	120	30	0.2	59137	27956	4418
SSF	Mantou7	JT43.1	2	Dry fermented dough	SRR7851706	Duan et al., 2018	47567	42789	2567	0.057	1813	259	0.125	114	25	0.18	59142	27988	4422
SSF	Mantou7	JQHG.1	2	Fermenting dough	SRR7851733	Duan et al., 2018	47279	42941	2147	0.048	1820	205	0.101	120	46	0.277	25642	11481	1623
SSF	Mantou7	JQ8.4	2	Fermenting dough	SRR7851734	Duan et al., 2018	48378	41210	4743	0.103	1761	466	0.209	144	54	0.273	25581	11477	1625
SSF	Mantou7	HN6.1	2	Dry fermented dough	SRR7851736	Duan et al., 2018	47061	42002	2853	0.064	1782	286	0.138	106	32	0.232	25625	11515	1645
SSF	Mantou7	CJM24.1	2	Fermenting dough	SRR7851737	Duan et al., 2018	48338	42438	3548	0.077	1867	303	0.14	136	46	0.253	25585	11502	1654
SSF	Mantou7	MTJZ4	2	Daqu (starter) of Chinese liquor	SRR7851893	Duan et al., 2018	47524	40121	5071	0.112	1769	401	0.185	116	46	0.284	24833	13945	2313
SSF	Mixed	JM28-16	2	Fermenting dough	SRR7851739	Duan et al., 2018	47324	41789	3312	0.073	1741	326	0.158	121	35	0.224	58945	27749	4352
SSF	Qingkejiu	XZ3.1	2	Daqu (starter) of Qingkejiu (highland barley wine)	SRR7851833	Duan et al., 2018	47511	40684	4568	0.101	1716	400	0.189	102	41	0.287	23064	9673	1260
SSF	Qingkejiu	XZ2.1	2	Daqu (starter) of Qingkejiu (highland barley wine)	SRR7851834	Duan et al., 2018	48127	41864	3873	0.085	1855	378	0.169	107	50	0.318	22968	9609	1242
SSF	Qingkejiu	XZ4.2	2	Daqu (starter) of Qingkejiu (highland barley wine)	SRR7851835	Duan et al., 2018	48830	42398	3971	0.086	1910	357	0.157	134	60	0.309	22980	9606	1245
SSF	Qingkejiu	XZ4.1	2	Daqu (starter) of Qingkejiu (highland barley wine)	SRR7851836	Duan et al., 2018	47787	40001	5368	0.118	1820	449	0.198	107	42	0.282	22966	9618	1246
SSF	Qingkejiu	XZ10.1	2	Daqu (starter) of Qingkejiu (highland barley wine)	SRR7851837	Duan et al., 2018	48064	41948	3523	0.077	2002	396	0.165	123	72	0.369	23054	9668	1260
SSF	Qingkejiu	XZ7	2	Daqu (starter) of Qingkejiu (highland barley wine)	SRR7851838	Duan et al., 2018	47807	41020	4469	0.098	1759	394	0.183	116	49	0.297	23018	9672	1250
SSF	Sake	CGI	2	Unknown	ERR1308692	Peter et al., 2018	48280	40745	5123	0.112	1812	424	0.19	97	79	0.449	22732	13564	2499
SSF	Sake	CMM	2	Sake	ERR1308706	Peter et al., 2018	48530	44946	1273	0.028	1932	224	0.104	129	26	0.168	22124	12852	2272
SSF	Sake	BEF	2	Fermentation	ERR1308868	Peter et al., 2018	48049	41408	4304	0.094	1805	365	0.168	129	38	0.228	22300	12900	2291
SSF	Sake	BHQ	2	Fermentation	ERR1308906	Peter et al., 2018	47948	42357	3345	0.073	1798	288	0.138	116	44	0.275	22057	12755	2220
SSF	Mixed	HLJU1	unkown	Daqu (starter) of Baijiu (Chinese liquor)	SRR13317072	Han et al., 2021	48564	39449	6421	0.14	1968	512	0.206	161	53	0.248	22810	14282	2671
SSF	Mixed	JSN7	unkown	Daqu (starter) of Baijiu (Chinese liquor)	SRR13317074	Han et al., 2021	47418	44418	406	0.009	2151	245	0.102	156	42	0.212	23526	13709	2330
SSF	Mixed	ZJH5	unkown	Fermenting rice	SRR13317075	Han et al., 2021	47669	44685	413	0.009	2113	258	0.109	148	52	0.26	21855	11325	1741
SSF	Mixed	JSN6	unkown	Fermented sorghum grain	SRR13317076	Han et al., 2021	47713	44675	394	0.009	2158	284	0.116	159	43	0.213	23937	13935	2368
SSF	Mixed	SCN9	unkown	Daqu (starter) of Baijiu (Chinese liquor)	SRR13317092	Han et al., 2021	48272	39373	6232	0.137	1917	543	0.221	155	52	0.251	22432	14245	2666
SSF	Mixed	SXQ1	unkown	Daqu (starter) of Baijiu (Chinese liquor)	SRR13317098	Han et al., 2021	49574	38215	8291	0.178	1920	793	0.292	270	85	0.239	23756	12142	1848
SSF	Mixed	SXQ7	unkown	Fermented sorghum grain	SRR13317103	Han et al., 2021	48476	37511	8264	0.181	1821	684	0.273	119	77	0.393	26639	13524	2154
SSF	Mixed	SXQ2	unkown	Daqu (starter) of Baijiu (Chinese liquor)	SRR13317105	Han et al., 2021	47995	36447	9099	0.2	1665	596	0.264	136	52	0.277	21055	10734	1599
SSF	Mixed	MAUN4	unkown	Cassine orientalis	SRR13317126	Han et al., 2021	47896	42491	2928	0.064	1981	292	0.128	151	53	0.26	23070	9909	1331
SSF	Mixed	SAF27	unkown	Milk	SRR13317141	Han et al., 2021	47848	42490	2944	0.065	1954	278	0.125	138	44	0.242	58928	27777	4369
SSF	Mixed	SAF28	unkown	Milk	SRR13317143	Han et al., 2021	48082	42331	3131	0.069	2105	319	0.132	153	43	0.219	59175	28025	4396
SSF	Mixed	SAF29	unkown	Milk	SRR13317144	Han et al., 2021	49228	42639	3558	0.077	2182	575	0.209	196	78	0.285	23694	11129	1828
SSF	Mixed	SAN30	unkown	Tree	SRR13317166	Han et al., 2021	48131	38180	7522	0.165	1708	532	0.237	139	50	0.265	25420	11705	1812
SSF	Mixed	SAN31	unkown	Tree	SRR13317167	Han et al., 2021	50207	39031	8104	0.172	1952	862	0.306	176	82	0.318	59040	27878	4366
SSF	Mixed	SAN32	unkown	Tree	SRR13317168	Han et al., 2021	50130	38436	8657	0.184	1927	779	0.288	267	64	0.193	25374	11702	1812
SSF	Mixed	SAN33	unkown	Tree	SRR13317169	Han et al., 2021	50303	39456	7762	0.164	2007	845	0.296	158	75	0.322	25390	11674	1801
SSF	Mixed	AHN1	unkown	Fermented sorghum grain	SRR13317174	Han et al., 2021	47260	42216	2748	0.061	1873	233	0.111	139	51	0.268	25374	11734	1847
SSF	Mixed	BJQ2	unkown	Fermented sorghum grain	SRR13317177	Han et al., 2021	48423	38915	6818	0.149	1894	603	0.241	133	60	0.311	25423	11710	1820
SSF	Mixed	ZJH8	unkown	Fermenting rice	SRR13317184	Han et al., 2021	47894	44681	487	0.011	2206	270	0.109	194	56	0.224	25125	11564	1842
SSF	Mixed	ZJH9	unkown	Fermenting rice	SRR13317185	Han et al., 2021	47980	44735	544	0.012	2146	302	0.123	187	66	0.261	25149	11542	1827
SSF	Sake	AHQ	1	Industrial	ERR1309019	Peter et al., 2018	47969	45028	373	0.008	2237	164	0.068	124	43	0.257	23860	12317	1929
SSF	Sake	CLS	2	Sake	ERR1309034	Peter et al., 2018	48170	45140	821	0.018	1934	133	0.064	112	30	0.211	22965	11829	1874
SSF	Sake	APC	2	Sake	ERR1309055	Peter et al., 2018	48133	44833	1071	0.023	1900	185	0.089	119	25	0.174	22266	11344	1712
SSF	Sake	ARP	2	Wine	ERR1309069	Peter et al., 2018	48150	44438	1330	0.029	1995	219	0.099	122	46	0.274	26270	13344	2140
SSF	Sake	BTS	2	Sake	ERR1309070	Peter et al., 2018	48445	43823	2146	0.047	1965	319	0.14	142	50	0.26	25850	12973	2037
SSF	Sake	ADN	1	Sake	ERR1309159	Peter et al., 2018	47871	45305	339	0.007	1935	150	0.072	115	27	0.19	21367	14195	2789
SSF	Sake	CLP	2	Sake	ERR1309178	Peter et al., 2018	48208	45097	833	0.018	1951	184	0.086	119	24	0.168	20556	14025	2759
SSF	Sake	CLI	2	Sake	ERR1309218	Peter et al., 2018	47989	43887	1812	0.04	1905	216	0.102	124	45	0.266	21706	14709	2912
SSF	Sake	CQQ	2	Sake	ERR1309278	Peter et al., 2018	48244	45064	958	0.021	1897	175	0.084	127	23	0.153	26696	13749	2275
SSF	Sake	CGR	2	Fermentation	ERR1309492	Peter et al., 2018	47806	42769	2809	0.062	1808	280	0.134	106	34	0.243	25749	13212	2159
SSF	Sake	AFN	1	Sake	ERR1309509	Peter et al., 2018	47765	45065	381	0.008	1956	183	0.086	151	29	0.161	27283	14273	2418
SSF	Sake	SACE_YDA	2	Palm wine	SRR800842	Peter et al., 2018	49342	45403	1203	0.026	2064	474	0.187	147	51	0.258	23562	15417	3146
SSF	Sake	SACE_YDK	2	Industrial	SRR800852	Peter et al., 2018	47649	44752	547	0.012	1854	337	0.154	126	33	0.208	25000	16094	3275
Wild	AsianIslands	ARI	2	Fermentation	ERR1308645	Peter et al., 2018	50801	44093	4044	0.084	2044	426	0.172	149	45	0.232	25177	16165	3219
Wild	AsianIslands	ARG	2	Tree	ERR1308649	Peter et al., 2018	51683	48309	602	0.012	2273	282	0.11	146	71	0.327	23350	15236	3110
LSF	MosaicBeer	BE063	unkown	Beer	SRR5688179	Gallone et al., 2016	37858	27822	7948	0.222	1245	693	0.358	99	51	0.34	21046	10750	1536
Wild	AsianIslands	CDA	1	Tree	ERR1308658	Peter et al., 2018	51743	48503	570	0.012	2282	246	0.097	89	53	0.373	22909	16127	3808
Wild	AsianIslands	CCT	2	Tree	ERR1308694	Peter et al., 2018	51774	48615	500	0.01	2220	261	0.105	122	56	0.315	23352	14608	2826
LSF	MosaicBeer	BE091	unkown	Beer (Lager)	SRR5688235	Gallone et al., 2016	37368	27778	7490	0.212	1220	713	0.369	121	46	0.275	23001	12496	2117
Wild	AsianIslands	AFK	2	Palm wine	ERR1308753	Peter et al., 2018	51793	48668	415	0.008	2312	225	0.089	126	47	0.272	19437	11080	1849
Wild	AsianIslands	AHH	1	Palm wine	ERR1308924	Peter et al., 2018	51525	48403	487	0.01	2255	238	0.095	113	29	0.204	30440	18217	3325
Wild	AsianIslands	ARH	2	Fermentation	ERR1309054	Peter et al., 2018	50064	45047	2467	0.052	2103	301	0.125	112	34	0.233	26928	11422	1541
Wild	AsianIslands	AGR	1	Nature	ERR1309258	Peter et al., 2018	51743	48560	439	0.009	2298	236	0.093	164	46	0.219	26410	14509	2340
Wild	AsianIslands	SACE_YCM	2	Fruit	SRR800828	Peter et al., 2018	51597	47800	726	0.015	2481	343	0.121	187	60	0.243	26565	13361	2435
Wild	AsianIslands	SACE_YDE	2	Palm wine	SRR800846	Peter et al., 2018	50928	47783	451	0.009	2275	223	0.089	139	57	0.291	21029	10811	1675
Wild	CHN-I	FJ7	2	Bark of Hovenia acerba, primeval forest	SRR7851676	Duan et al., 2018	101522	95101	289	0.003	5613	239	0.041	230	50	0.179	18607	8900	1249
Wild	CHN-I	FJ8	2	Bark of Cyclobalanopsis nubium, primeval forest	SRR7851756	Duan et al., 2018	101428	94925	397	0.004	5576	260	0.045	228	42	0.156	26326	14303	2371
Wild	CHN-I	FJ5	2	Bark of Castanea mollissima, planted tree	SRR7851809	Duan et al., 2018	101860	95267	378	0.004	5613	250	0.043	305	47	0.134	44942	19646	2920
Wild	CHN-I	HN3	2	Rotten wood, primeval forest	SRR7851907	Duan et al., 2018	101470	94893	318	0.003	5765	181	0.03	262	51	0.163	22075	9467	1264
Wild	CHN-I	HN2	2	Rotten wood, primeval forest	SRR7851908	Duan et al., 2018	101381	95133	268	0.003	5459	183	0.032	303	35	0.104	22036	9220	1194
Wild	CHN-I	HN1	2	Rotten wood, primeval forest	SRR7851909	Duan et al., 2018	101073	94677	326	0.003	5628	144	0.025	267	31	0.104	23049	9885	1378
Wild	CHN-I	HN7	2	Rotten wood, primeval forest	SRR7851911	Duan et al., 2018	101213	94795	292	0.003	5620	214	0.037	249	43	0.147	24131	10524	1407
Wild	CHN-I	HN6	2	Rotten wood, primeval forest	SRR7851912	Duan et al., 2018	100950	94570	267	0.003	5660	183	0.031	228	42	0.156	22534	9329	1185
Wild	CHN-I	HN5	2	Rotten wood, primeval forest	SRR7851913	Duan et al., 2018	101280	94721	312	0.003	5668	206	0.035	326	47	0.126	15779	9009	1443
Wild	CHN-II	SX5	2	Bark of Quercus fabri, primeval forest	SRR7851722	Duan et al., 2018	87375	81412	356	0.004	5038	294	0.055	229	46	0.167	27417	14696	2247
Wild	CHN-II	SX6	2	Bark of Quercus fabri, primeval forest	SRR7851723	Duan et al., 2018	87565	81303	547	0.007	5013	399	0.074	235	68	0.224	25063	10949	1550
Wild	CHN-II	SX3	2	Bark of Carya sp., primeval forest	SRR7851724	Duan et al., 2018	87348	81479	339	0.004	5024	240	0.046	216	50	0.188	24856	10947	1531
Wild	CHN-II	SX4	2	Bark of a Fagaceae tree, primeval forest	SRR7851725	Duan et al., 2018	87169	81337	323	0.004	5028	227	0.043	222	32	0.126	39390	17976	2825
Wild	CHN-II	SX7	2	Bark of a Fagaceae tree, primeval forest	SRR7851728	Duan et al., 2018	85402	79457	553	0.007	4820	306	0.06	206	60	0.226	24843	10916	1513
Wild	CHN-II	SX8	2	Bark of Quercus fabri, primeval forest	SRR7851729	Duan et al., 2018	87582	81628	533	0.006	4920	242	0.047	231	28	0.108	24676	10923	1539
Wild	CHN-II	SX2	2	Bark of a Fagaceae tree, primeval forest	SRR7851904	Duan et al., 2018	88350	82290	513	0.006	5082	170	0.032	253	42	0.142	21996	9174	1199
Wild	CHN-II	SX1	2	Bark of a Fagaceae tree, primeval forest	SRR7851905	Duan et al., 2018	87278	81486	377	0.005	4972	163	0.032	248	32	0.114	22715	9342	1197
Wild	CHN-III	HN8	2	Rotten wood, primeval forest	SRR7851781	Duan et al., 2018	63923	59859	500	0.008	3021	373	0.11	130	40	0.235	39746	16417	2224
Wild	CHN-III	HN9	2	Rotten wood, primeval forest	SRR7851791	Duan et al., 2018	63085	58916	495	0.008	2953	542	0.155	121	58	0.324	20765	10487	1553
Wild	CHN-III	HN11	1	Rotten wood, primeval forest	SRR7851801	Duan et al., 2018	65465	61058	586	0.01	3152	456	0.126	162	51	0.239	45289	19674	2925
Wild	CHN-III	HN19	2	Bark of a Fagaceae tree, primeval forest	SRR7851802	Duan et al., 2018	65807	61450	602	0.01	3180	334	0.095	184	57	0.237	45329	19736	2935
Wild	CHN-III	HN10	2	Rotten wood, primeval forest	SRR7851808	Duan et al., 2018	64136	59894	596	0.01	3040	435	0.125	124	47	0.275	45203	19615	2931
Wild	CHN-IV	ACQ	1	Wine	ERR1308618	Peter et al., 2018	60427	56402	437	0.008	3173	206	0.061	164	45	0.215	18572	10817	1847
Wild	PalmWine	NIGF10	unkown	Palm wine	SRR13317127	Han et al., 2021	61515	57016	662	0.011	3041	397	0.115	317	82	0.206	39242	16202	2220
Wild	PalmWine	NIGF12	unkown	KUNNU	SRR13317128	Han et al., 2021	60450	55777	788	0.014	3088	416	0.119	330	51	0.134	39206	16244	2194
Wild	PalmWine	NIGF3	unkown	Palm wine	SRR13317132	Han et al., 2021	60247	52343	3856	0.069	2923	693	0.192	326	106	0.245	58629	27650	4350
Wild	PalmWine	NIGF6	unkown	Palm wine	SRR13317133	Han et al., 2021	60367	55472	1047	0.019	2980	511	0.146	295	62	0.174	38580	15949	2204
Wild	PalmWine	NIGF7	unkown	Palm wine	SRR13317134	Han et al., 2021	60703	48356	8455	0.149	2662	916	0.256	211	103	0.328	39395	16257	2212
Wild	PalmWine	NIGF8	unkown	Palm wine	SRR13317135	Han et al., 2021	61561	52456	5040	0.088	2949	611	0.172	420	85	0.168	58716	27727	4376
Wild	PalmWine	NIGN11	unkown	HIBIUS	SRR13317136	Han et al., 2021	61780	57262	708	0.012	3051	407	0.118	289	63	0.179	26905	11422	1542
Wild	PalmWine	NIGN9	unkown	SWEET POTATO	SRR13317137	Han et al., 2021	61001	51258	5901	0.103	2786	697	0.2	267	92	0.256	58919	27909	4425
Wild	PalmWine	NIGF4	unkown	Palm wine	SRR13317182	Han et al., 2021	62490	57184	1115	0.019	3142	572	0.154	402	75	0.157	21497	11218	1775
Wild	CHN-IV	CCN	2	Fruit	ERR1308732	Peter et al., 2018	60829	56476	550	0.01	3335	232	0.065	192	44	0.186	23220	14679	2821
SSF	Qingkejiu	GSU1	unkown	Daqu (starter) of Baijiu (Chinese liquor)	SRR13317061	Han et al., 2021	49655	41226	5365	0.115	2153	601	0.218	232	78	0.252	27475	14488	2465
SSF	Qingkejiu	GZU1	unkown	Daqu (starter) of Baijiu (Chinese liquor)	SRR13317069	Han et al., 2021	49700	42061	4679	0.1	2129	609	0.222	146	76	0.342	22777	14182	2625
SSF	Qingkejiu	HBU1	unkown	Fermented sorghum grain	SRR13317070	Han et al., 2021	49611	42235	4721	0.101	2035	427	0.173	144	49	0.254	27844	16205	2822
Wild	CHN-IV	BAK	2	Tree	ERR1308953	Peter et al., 2018	59367	55165	605	0.011	3118	266	0.079	162	51	0.239	45417	19626	2904
Wild	CHN-IV	CDL	2	Tree	ERR1309032	Peter et al., 2018	61472	57229	536	0.009	3289	217	0.062	157	44	0.219	27030	11476	1570
Wild	CHN-IV	CCS	2	Tree	ERR1309150	Peter et al., 2018	57913	53973	574	0.011	2862	265	0.085	199	40	0.167	22235	11690	1863
Wild	CHN-IV	BAI	2	Fruit	ERR1309197	Peter et al., 2018	60291	56034	592	0.01	3238	238	0.068	143	46	0.243	21645	11371	1777
Wild	CHN-IV	BJ15	2	Bark of Quercus wutaishanica, secondary forest	SRR7851688	Duan et al., 2018	59665	55659	582	0.01	2900	326	0.101	159	39	0.197	19758	9121	1262
Wild	CHN-IV	BJ18	2	Bark of Quercus wutaishanica, secondary forest	SRR7851689	Duan et al., 2018	59394	55624	442	0.008	2782	389	0.123	124	33	0.21	25289	12948	2022
Wild	CHN-IV	BJ22	2	Bark of Carya cathayensis, secondary forest	SRR7851693	Duan et al., 2018	60939	56922	483	0.008	3114	243	0.072	136	41	0.232	18287	8764	1229
Wild	CHN-IV	BJ24	2	Bark of Ulmus macrocarpa, secondary forest	SRR7851695	Duan et al., 2018	59447	55521	386	0.007	2964	373	0.112	171	32	0.158	24531	12557	1964
Wild	CHN-IV	BJ3	2	Grape, orchard	SRR7851720	Duan et al., 2018	59953	56047	387	0.007	3061	279	0.084	131	48	0.268	27367	14839	2296
Wild	CHN-IV	BJ14	2	Forest soil, secondary forest	SRR7851731	Duan et al., 2018	59069	55185	561	0.01	2678	491	0.155	109	45	0.292	26982	14693	2422
Wild	CHN-IV	BJ8	2	Bark of Quercus mongokica, secondary forest	SRR7851744	Duan et al., 2018	59696	55658	690	0.012	2737	422	0.134	160	29	0.153	26269	14229	2341
Wild	CHN-IV	BJ26	2	Grape, orchard	SRR7851757	Duan et al., 2018	59492	55472	434	0.008	3062	327	0.096	153	44	0.223	26447	14363	2362
Wild	CHN-IV	JL5	2	Bark of Pyrussp., orchard	SRR7851761	Duan et al., 2018	60499	56653	399	0.007	2913	335	0.103	159	40	0.201	22943	11897	1913
LSF	SAbeer	SAF1	unkown	Sorghum beer	SRR13317138	Han et al., 2021	53668	27611	22530	0.449	1608	1621	0.502	199	99	0.332	14286	8277	1267
LSF	SAbeer	SAF2	unkown	Sorghum beer	SRR13317139	Han et al., 2021	52803	26315	23211	0.469	1524	1481	0.493	182	90	0.331	25334	16287	3313
LSF	SAbeer	SAF3	unkown	Sorghum beer	SRR13317145	Han et al., 2021	47903	36495	8372	0.187	1985	814	0.291	165	72	0.304	13772	7758	1156
LSF	SAbeer	SAF4	unkown	Sorghum beer	SRR13317146	Han et al., 2021	49985	36754	9655	0.208	2076	1220	0.37	169	111	0.396	23451	13443	2239
LSF	SAbeer	SAF5	unkown	Sorghum beer	SRR13317147	Han et al., 2021	52297	26426	22663	0.462	1486	1478	0.499	157	87	0.357	25406	12935	2400
LSF	SAbeer	SAN11	unkown	Guava tree	SRR13317149	Han et al., 2021	48853	35013	10505	0.231	1964	1103	0.36	168	100	0.373	23993	18790	4313
LSF	SAbeer	SAN12	unkown	Lychee tree	SRR13317150	Han et al., 2021	49588	35432	10870	0.235	2019	952	0.32	233	82	0.26	24030	15028	2892
LSF	SAbeer	SAN13	unkown	Lychee tree	SRR13317151	Han et al., 2021	49230	34046	11968	0.26	1989	966	0.327	168	93	0.356	25870	13921	2438
LSF	SAbeer	SAN14	unkown	Avocado(tree)	SRR13317152	Han et al., 2021	48089	33375	11619	0.258	1851	988	0.348	178	78	0.305	22266	11606	1681
LSF	SAbeer	SAN15	unkown	Guava tree	SRR13317154	Han et al., 2021	49173	33580	12288	0.268	1923	1118	0.368	174	90	0.341	23330	14396	2698
LSF	SAbeer	SAN16	unkown	Guava tree	SRR13317155	Han et al., 2021	47672	33592	11255	0.251	1759	824	0.319	172	70	0.289	14731	9783	1927
LSF	SAbeer	SAN17	unkown	Guava tree	SRR13317156	Han et al., 2021	49061	33479	12307	0.269	1872	1147	0.38	181	75	0.293	21984	11468	1668
LSF	SAbeer	SAN18	unkown	Guava tree	SRR13317157	Han et al., 2021	49182	33512	12385	0.27	1876	1139	0.378	190	80	0.296	15182	8064	1161
LSF	SAbeer	SAN19	unkown	Guava tree	SRR13317158	Han et al., 2021	49338	33513	12548	0.272	1878	1102	0.37	211	86	0.29	14696	9749	1969
LSF	SAbeer	SAN22	unkown	Orange tree	SRR13317161	Han et al., 2021	53452	26621	23382	0.468	1566	1614	0.508	172	97	0.361	18895	12456	2379
LSF	SAbeer	SAN23	unkown	Muhuyu(tree)	SRR13317162	Han et al., 2021	48660	33488	11971	0.263	1878	1063	0.361	174	86	0.331	22832	9628	1239
LSF	SAbeer	SAN7	unkown	Guava tree	SRR13317171	Han et al., 2021	48986	35247	10219	0.225	2069	1170	0.361	178	103	0.367	25342	12902	2395
Wild	CHN-IV	BJ27	2	Grape, orchard	SRR7851762	Duan et al., 2018	59677	55549	508	0.009	3121	312	0.091	142	45	0.241	22790	11997	1924
Wild	CHN-IV	HLJ1	1	Bark of Quercus mongokica, secondary forest	SRR7851845	Duan et al., 2018	60873	57038	341	0.006	3064	254	0.077	153	23	0.131	32420	17677	2816
Wild	CHN-IV	SACE_YCR	2	Tree	SRR800833	Peter et al., 2018	61764	56782	1200	0.021	3166	391	0.11	173	52	0.231	21774	11132	1662
Wild	CHN-IX	AMH	2	Soil	ERR1308682	Peter et al., 2018	135282	126150	311	0.002	8179	120	0.014	424	98	0.188	22950	14957	3049
Wild	CHN-IX	CEI	2	Soil	ERR1308746	Peter et al., 2018	135592	126337	341	0.003	8237	163	0.019	397	117	0.228	22902	14833	2996
Wild	CHN-IX	CEG	2	Soil	ERR1309189	Peter et al., 2018	135393	126171	330	0.003	8231	136	0.016	453	72	0.137	21697	11344	1812
Wild	CHN-IX	JXXY16.1	2	Bark, primeval forest	SRR7851726	Duan et al., 2018	134556	125677	294	0.002	7921	118	0.015	380	166	0.304	24547	10814	1506
Wild	CHN-IX	JXXY10.1	2	Bark, primeval forest	SRR7851730	Duan et al., 2018	134545	125874	286	0.002	7836	104	0.013	365	80	0.18	24883	10888	1519
Wild	CHN-IX	XXY30L.2	2	Bark, primeval forest	SRR7851732	Duan et al., 2018	135539	126620	362	0.003	7833	140	0.018	391	193	0.33	26571	14508	2376
Wild	CHN-IX	XXY26L.1	2	Bark, primeval forest	SRR7851735	Duan et al., 2018	134516	125265	322	0.003	8252	164	0.019	388	125	0.244	26544	14420	2361
Wild	CHN-IX	XXYS14.1	2	Bark, primeval forest	SRR7851759	Duan et al., 2018	134574	125697	331	0.003	7942	145	0.018	348	111	0.242	23666	11848	1861
Wild	CHN-IX	XXYS1.4	2	Bark, primeval forest	SRR7851931	Duan et al., 2018	135064	126302	248	0.002	7937	95	0.012	386	96	0.199	14143	7859	1138
Wild	CHN-V	FJ4	2	Bark of Castanea mollissima, planted tree	SRR7851709	Duan et al., 2018	56021	52256	744	0.014	2492	328	0.116	149	52	0.259	24979	13304	2139
Wild	CHN-V	FJ3	2	Bark of Castanea mollissima, planted tree	SRR7851721	Duan et al., 2018	55373	51645	667	0.013	2515	338	0.118	152	56	0.269	30743	16544	2565
Wild	CHN-V	FJ2	2	Bark of Castanea mollissima, planted tree	SRR7851758	Duan et al., 2018	54575	51110	505	0.01	2395	359	0.13	149	57	0.277	22712	11743	1875
Wild	CHN-V	ZJ1	2	Rotten wood, primeval forest	SRR7851867	Duan et al., 2018	55443	51905	569	0.011	2428	375	0.134	118	48	0.289	26554	14123	2203
Wild	CHN-V	ZJ2	2	Rotten wood, primeval forest	SRR7851868	Duan et al., 2018	55229	51627	548	0.011	2395	448	0.158	175	36	0.171	27333	14540	2279
Wild	TW1	H420-8	unkown	litter	SRR15616234	lee et al., 2022	135513	125857	253	0.002	8617	159	0.018	451	176	0.281	22413	11800	1859
Wild	TW1	H418-7	unkown	soil	SRR15616235	lee et al., 2022	135484	126051	245	0.002	8485	164	0.019	383	156	0.289	22016	11507	1841
Wild	TW1	H415-8	unkown	litter	SRR15616238	lee et al., 2022	135444	125830	239	0.002	8568	196	0.022	433	178	0.291	25684	14281	2211
Wild	TW1	XI04	unkown	twig	SRR15616240	lee et al., 2022	136211	126920	332	0.003	8236	138	0.016	445	140	0.239	29111	17021	2930
Wild	TW1	H414-8	unkown	litter	SRR15616249	lee et al., 2022	135628	126348	257	0.002	8367	163	0.019	357	136	0.276	29628	17346	2981
Wild	TW1	H413-8	unkown	litter	SRR15616260	lee et al., 2022	135722	126053	241	0.002	8581	195	0.022	473	179	0.275	25368	11270	1630
Wild	TW1	H344-7	unkown	soil	SRR15616261	lee et al., 2022	135541	125518	246	0.002	8832	196	0.022	556	193	0.258	26015	11636	1660
Wild	TW1	H342-1	unkown	leaf	SRR15616262	lee et al., 2022	135719	126288	269	0.002	8426	191	0.022	414	131	0.24	26314	11670	1658
Wild	TW1	SPA0366	unkown	soil	SRR15616266	lee et al., 2022	136063	126341	381	0.003	8501	154	0.018	559	127	0.185	20986	10679	1621
Wild	TW1	SPA0359	unkown	twig	SRR15616267	lee et al., 2022	136072	126585	378	0.003	8351	160	0.019	469	129	0.216	21281	10959	1684
Wild	TW1	SPA0356	unkown	soil	SRR15616268	lee et al., 2022	135943	126569	396	0.003	8300	151	0.018	397	130	0.247	23439	12663	2086
Wild	TW1	SPA0354	unkown	petiole	SRR15616269	lee et al., 2022	136043	126510	394	0.003	8373	170	0.02	437	159	0.267	21633	11288	1754
Wild	TW1	SPA0348	unkown	litter	SRR15616270	lee et al., 2022	135971	126325	363	0.003	8449	172	0.02	503	159	0.24	21723	11341	1779
Wild	TW1	SPA0344	unkown	soil	SRR15616271	lee et al., 2022	135835	126406	271	0.002	8425	146	0.017	475	112	0.191	21635	11299	1768
Wild	TW1	SPA0342	unkown	leaf	SRR15616272	lee et al., 2022	135987	126553	340	0.003	8326	153	0.018	460	155	0.252	21796	14664	3064
Wild	TW1	H412-8	unkown	litter	SRR15616273	lee et al., 2022	135809	126225	238	0.002	8506	182	0.021	542	116	0.176	21437	14318	2948
Wild	TW1	H411-8	unkown	litter	SRR15616284	lee et al., 2022	135555	125819	233	0.002	8694	167	0.019	534	108	0.168	21013	14275	2992
Wild	TW1	H409-8	unkown	litter	SRR15616295	lee et al., 2022	135708	126141	281	0.002	8502	168	0.019	499	117	0.19	26866	13368	2258
Wild	TW1	H359-1	unkown	leaf	SRR15616306	lee et al., 2022	135789	125399	955	0.008	8554	233	0.027	497	151	0.233	25252	13684	2224
Wild	TW1	H352-8	unkown	litter	SRR15616317	lee et al., 2022	135694	126213	219	0.002	8464	160	0.019	476	162	0.254	27233	13607	2316
Wild	TW1	PD25A	unkown	leaf	SRR15616323	lee et al., 2022	138243	125780	368	0.003	8330	3061	0.269	535	169	0.24	45549	19675	2921
Wild	TW1	PD24A	unkown	leaf	SRR15616324	lee et al., 2022	138171	125567	344	0.003	8254	3462	0.295	437	107	0.197	24929	12744	2001
Wild	TW1	H348-7	unkown	soil	SRR15616328	lee et al., 2022	135566	125884	239	0.002	8632	169	0.019	497	145	0.226	28014	15059	2325
Wild	TW1	H347-8	unkown	litter	SRR15616339	lee et al., 2022	135475	125868	261	0.002	8603	141	0.016	470	132	0.219	22271	11676	1900
Wild	TW1	H346-1	unkown	leaf	SRR15616350	lee et al., 2022	135568	125806	235	0.002	8679	190	0.021	543	115	0.175	22057	9542	1274
Wild	TW2	XI06	unkown	leaf	SRR15616239	lee et al., 2022	56815	53120	571	0.011	2625	276	0.095	186	37	0.166	25060	13928	2154
Wild	TW2	SR22	unkown	leaf	SRR15616248	lee et al., 2022	75208	49585	1175	0.023	2579	21679	0.894	146	44	0.232	25721	14303	2247
Wild	TW2	SR21	unkown	bark	SRR15616250	lee et al., 2022	75477	49609	1176	0.023	2606	21894	0.894	140	52	0.271	21330	11884	1865
Wild	TW2	SR20	unkown	bark	SRR15616251	lee et al., 2022	75355	49554	1119	0.022	2580	21905	0.895	154	43	0.218	45370	19663	2919
Wild	TW2	SR19	unkown	leaf	SRR15616252	lee et al., 2022	74868	48969	1148	0.023	2540	22008	0.897	164	39	0.192	27005	11367	1510
Wild	TW2	SR18	unkown	leaf	SRR15616253	lee et al., 2022	75371	48721	1222	0.024	2578	22618	0.898	183	49	0.211	24838	10843	1522
Wild	TW2	SR17	unkown	flower	SRR15616254	lee et al., 2022	76075	49431	1204	0.024	2586	22659	0.898	149	46	0.236	58726	27703	4377
Wild	TW2	SR16	unkown	leaf	SRR15616255	lee et al., 2022	74974	49486	1017	0.02	2567	21707	0.894	157	40	0.203	23118	9956	1362
Wild	TW2	SR15	unkown	leaf	SRR15616256	lee et al., 2022	75175	49553	1096	0.022	2597	21741	0.893	151	37	0.197	27397	11676	1601
Wild	TW2	SR14	unkown	leaf	SRR15616257	lee et al., 2022	75642	49525	1169	0.023	2588	22110	0.895	214	36	0.144	27008	11512	1612
Wild	TW2	SR12	unkown	leaf	SRR15616259	lee et al., 2022	75727	49274	1159	0.023	2614	22478	0.896	157	45	0.223	25382	11326	1634
Wild	TW2	SR11	unkown	bark	SRR15616263	lee et al., 2022	75868	49538	1176	0.023	2616	22338	0.895	147	53	0.265	26228	11567	1661
Wild	TW2	SR10	unkown	bark	SRR15616264	lee et al., 2022	77198	48447	1428	0.029	2565	24540	0.905	180	38	0.174	25380	11298	1631
Wild	TW2	SR09	unkown	bark	SRR15616265	lee et al., 2022	77133	48402	1391	0.028	2545	24585	0.906	171	39	0.186	23013	12173	1901
Wild	TW2	S6	unkown	soil	SRR15616277	lee et al., 2022	57175	53495	708	0.013	2544	228	0.082	152	48	0.24	27186	13567	2302
Wild	TW2	S5	unkown	litter	SRR15616278	lee et al., 2022	57046	53564	465	0.009	2587	221	0.079	159	50	0.239	14306	7923	1139
Wild	TW2	S4	unkown	whole	SRR15616279	lee et al., 2022	56949	53476	455	0.008	2590	218	0.078	168	42	0.2	28198	16164	2693
Wild	TW2	S3	unkown	litter	SRR15616280	lee et al., 2022	57104	53621	472	0.009	2572	224	0.08	176	39	0.181	14485	8071	1208
Wild	TW2	S2	unkown	bark	SRR15616281	lee et al., 2022	57048	53471	494	0.009	2566	227	0.081	168	122	0.421	14018	7850	1133
Wild	TW2	S1	unkown	soil	SRR15616282	lee et al., 2022	57172	53545	623	0.012	2540	257	0.092	154	53	0.256	20376	13336	2669
Wild	TW2	S18	unkown	whole	SRR15616283	lee et al., 2022	57065	53469	604	0.011	2567	229	0.082	157	39	0.199	14840	8401	1282
Wild	TW2	RG11	unkown	litter	SRR15616294	lee et al., 2022	59814	52141	609	0.012	2606	4224	0.618	183	51	0.218	23246	9935	1394
Wild	TW2	PD37B	unkown	fruit abscission	SRR15616310	lee et al., 2022	58720	51945	643	0.012	2694	3213	0.544	170	55	0.244	25497	13572	2207
Wild	TW2	PD35A	unkown	leaf	SRR15616312	lee et al., 2022	57354	52477	754	0.014	2717	1163	0.3	187	56	0.23	27824	13880	2363
Wild	TW2	PD34A	unkown	bark	SRR15616313	lee et al., 2022	59671	51806	681	0.013	2666	4306	0.618	157	55	0.259	22960	12141	1892
Wild	TW2	PD33A	unkown	leaf	SRR15616314	lee et al., 2022	60017	51700	733	0.014	2693	4662	0.634	172	57	0.249	21571	11288	1757
Wild	TW2	PD31A	unkown	bark	SRR15616316	lee et al., 2022	59401	51795	636	0.012	2651	4112	0.608	160	47	0.227	24014	10097	1342
Wild	TW3	SR28	unkown	leaf	SRR15616242	lee et al., 2022	72033	46218	1206	0.025	2446	21937	0.9	164	62	0.274	29583	17280	2982
Wild	TW3	SR27	unkown	bark	SRR15616243	lee et al., 2022	72646	46043	1199	0.025	2502	22630	0.9	216	56	0.206	17616	8453	1193
Wild	TW3	SR26	unkown	fruit	SRR15616244	lee et al., 2022	70363	46832	1125	0.023	2438	19762	0.89	149	57	0.277	26004	14479	2256
Wild	TW3	RG08	unkown	bark	SRR15616298	lee et al., 2022	54460	50449	619	0.012	2558	600	0.19	170	64	0.274	25017	12800	2004
Wild	TW3	RG06	unkown	fruit	SRR15616299	lee et al., 2022	57179	49620	695	0.014	2469	4172	0.628	162	61	0.274	26040	13901	2239
Wild	TW3	PD40A	unkown	bark	SRR15616307	lee et al., 2022	56949	48646	797	0.016	2464	4816	0.662	161	65	0.288	25313	13522	2160
Wild	TW4	LY0200	unkown	lichen	SRR15616231	lee et al., 2022	51594	48190	622	0.013	2309	217	0.086	200	56	0.219	22921	12205	2007
Wild	TW4	LY0197	unkown	lichen	SRR15616232	lee et al., 2022	51715	48365	612	0.012	2311	223	0.088	151	53	0.26	58631	27556	4348
Wild	TW4	LY0177	unkown	lichen	SRR15616233	lee et al., 2022	51692	48275	611	0.012	2310	270	0.105	176	50	0.221	21801	11376	1792
Wild	TW4	H416-8	unkown	litter	SRR15616236	lee et al., 2022	50688	47432	491	0.01	2255	288	0.113	168	54	0.243	27144	11560	1522
Wild	TW4	PD36A	unkown	fruit abscission	SRR15616311	lee et al., 2022	51886	47363	680	0.014	2340	1286	0.355	146	71	0.327	27790	13827	2353
Wild	TW4	LY0215	unkown	lichen	SRR15616351	lee et al., 2022	51696	48318	593	0.012	2314	247	0.096	182	42	0.188	17861	8583	1211
Wild	TW5	PD23A	unkown	soil	SRR15616325	lee et al., 2022	49209	46228	465	0.01	1926	439	0.186	120	31	0.205	27424	14724	2240
Wild	TW5	PD22A	unkown	litter	SRR15616326	lee et al., 2022	49033	46090	421	0.009	1898	452	0.192	140	32	0.186	26364	14418	2273
Wild	TW5	PD21B	unkown	twig	SRR15616327	lee et al., 2022	48552	45623	456	0.01	1931	383	0.166	118	41	0.258	28355	15401	2382
Wild	TW5	PD20A	unkown	twig	SRR15616329	lee et al., 2022	49233	46231	448	0.01	1931	459	0.192	129	35	0.213	24844	12707	1972
Wild	TW5	PD19A	unkown	litter	SRR15616330	lee et al., 2022	52909	45994	606	0.013	2165	3885	0.642	217	42	0.162	23078	9940	1379
Wild	TW5	PD18A	unkown	twig	SRR15616331	lee et al., 2022	49169	46276	401	0.009	1921	397	0.171	133	41	0.236	23006	9652	1277
Wild	TW5	PD17A	unkown	soil	SRR15616332	lee et al., 2022	49216	46304	388	0.008	1933	392	0.169	168	31	0.156	22582	9331	1177
Wild	TW5	PD16A	unkown	litter	SRR15616333	lee et al., 2022	49190	46227	477	0.01	1924	388	0.168	143	31	0.178	23948	12330	1924
Wild	TW5	PD15A	unkown	bark	SRR15616334	lee et al., 2022	52104	46028	588	0.013	2139	3176	0.598	125	48	0.277	22953	9606	1281
Wild	TW5	PD14A	unkown	litter	SRR15616335	lee et al., 2022	52107	46027	570	0.012	2123	3196	0.601	141	50	0.262	22608	9575	1267
Wild	TW5	PD13B	unkown	twig	SRR15616336	lee et al., 2022	49284	46292	477	0.01	1921	410	0.176	135	49	0.266	23254	9966	1383
Wild	TW5	PD12A	unkown	soil	SRR15616337	lee et al., 2022	49145	46187	451	0.01	1926	415	0.177	132	34	0.205	23452	9859	1270
Wild	TW5	PD11A	unkown	soil	SRR15616338	lee et al., 2022	49173	46306	423	0.009	1928	366	0.16	123	27	0.18	22464	11812	1920
Wild	TW5	PD10A	unkown	twig	SRR15616340	lee et al., 2022	49176	46343	368	0.008	1923	376	0.164	126	40	0.241	22321	11950	1967
Wild	TW5	PD09A	unkown	soil	SRR15616341	lee et al., 2022	49240	46298	378	0.008	1959	409	0.173	161	35	0.179	22594	12043	2022
Wild	TW5	PD08A	unkown	litter	SRR15616342	lee et al., 2022	51750	46105	482	0.01	2175	2798	0.563	145	45	0.237	22037	11555	1879
Wild	TW5	PD07A	unkown	soil	SRR15616343	lee et al., 2022	52212	46018	533	0.011	2162	3297	0.604	167	35	0.173	22454	11769	1905
Wild	TW5	PD06A	unkown	soil	SRR15616344	lee et al., 2022	49126	46249	386	0.008	1935	357	0.156	160	39	0.196	23887	12948	2235
Wild	TW5	PD05B	unkown	litter	SRR15616345	lee et al., 2022	52154	46135	574	0.012	2150	3087	0.589	159	49	0.236	22461	11291	1708
Wild	TW5	PD04A	unkown	twig	SRR15616346	lee et al., 2022	49293	46309	393	0.008	1952	408	0.173	199	32	0.139	22046	11808	1946
Wild	TW5	PD03A	unkown	soil	SRR15616347	lee et al., 2022	49115	46272	364	0.008	1928	393	0.169	128	30	0.19	21746	11391	1780
Wild	TW5	PD02A	unkown	soil	SRR15616348	lee et al., 2022	49256	46448	356	0.008	1987	283	0.125	159	23	0.126	27509	11776	1599
Wild	TW5	PD01B	unkown	soil	SRR15616349	lee et al., 2022	49201	46432	349	0.007	1946	296	0.132	133	45	0.253	24041	13110	2280
Wild	CHN-V	SX9	2	Tomato, orchard	SRR7851870	Duan et al., 2018	66451	33133	29340	0.47	1871	1840	0.496	196	71	0.266	28823	15391	2354
Wild	CHN-V	HN16	2	Forest soil, primeval forest	SRR7851871	Duan et al., 2018	54355	50941	444	0.009	2332	479	0.17	117	42	0.264	29164	15703	2428
Wild	CHN-V	HN17	2	Bark of a Fagaceae tree, primeval forest	SRR7851872	Duan et al., 2018	55004	51514	462	0.009	2535	312	0.11	145	36	0.199	58866	27755	4394
Wild	CHN-V	HN15	2	Rotten wood, primeval forest	SRR7851874	Duan et al., 2018	54608	51066	542	0.011	2397	428	0.152	124	51	0.291	22670	9598	1272
Wild	CHN-V	HN13	2	Rotten wood, primeval forest	SRR7851876	Duan et al., 2018	55189	51554	552	0.011	2486	349	0.123	194	54	0.218	20865	9191	1256
Wild	CHN-VI-VII	YN6	2	Bark of Castanopsis orthacantha, suburban tree	SRR7851760	Duan et al., 2018	50145	47232	394	0.008	2102	262	0.111	118	37	0.239	22930	11893	1899
Wild	CHN-VI-VII	SD2	2	Bark of Quercus sp., planted tree	SRR7851790	Duan et al., 2018	50415	47284	498	0.01	2252	193	0.079	161	27	0.144	39286	16227	2201
LSF	WAbeer	NIGF1	unkown	BURUKUTU	SRR13317129	Han et al., 2021	49999	36108	10346	0.223	2017	1216	0.376	197	115	0.369	23266	13585	2281
LSF	WAbeer	NIGF2	unkown	BURUKUTU	SRR13317130	Han et al., 2021	47852	36530	8195	0.183	2035	847	0.294	152	93	0.38	22763	14146	2701
LSF	WAbeer	NIGF5	unkown	BURUKUTU	SRR13317131	Han et al., 2021	52678	42082	6545	0.135	2732	1055	0.279	183	81	0.307	21160	9366	1472
Wild	CHN-VI-VII	JL4	1	Bark of Pyrus sp., orchard	SRR7851807	Duan et al., 2018	51651	48397	601	0.012	2250	237	0.095	125	41	0.247	45111	19658	2939
Wild	CHN-VI-VII	SD1	2	Persimmon, planted tree	SRR7851822	Duan et al., 2018	50292	47346	367	0.008	2217	189	0.079	142	31	0.179	45130	19691	2925
Wild	CHN-VI-VII	HLJ2	2	Bark of Quercus mongokica, secondary forest	SRR7851823	Duan et al., 2018	49294	46184	458	0.01	2131	341	0.138	132	48	0.267	21477	11242	1742
Wild	CHN-VI-VII	FJ12	2	Peach, market	SRR7851824	Duan et al., 2018	48178	45126	433	0.01	2114	351	0.142	101	53	0.344	21478	11272	1762
Wild	CHN-VI-VII	HLJ3	2	Bark of Quercus mongokica, secondary forest	SRR7851826	Duan et al., 2018	49253	46056	492	0.011	2164	377	0.148	129	35	0.213	21950	11519	1815
Wild	CHN-VI-VII	BJ7	2	Bark of Pyrus sp., ochard	SRR7851827	Duan et al., 2018	48921	45708	625	0.013	2200	200	0.083	129	59	0.314	21539	11254	1747
Wild	CHN-VI-VII	BJ4	2	Intestine of a butterfly, park	SRR7851828	Duan et al., 2018	50709	47680	297	0.006	2270	289	0.113	138	35	0.202	20906	10661	1530
Wild	CHN-VI-VII	BJ28	2	Bark of Castanea sp., secondary forest	SRR7851830	Duan et al., 2018	48875	44124	2061	0.045	1998	492	0.198	130	70	0.35	22712	11803	1916
Wild	CHN-VI-VII	YN5	2	Soil, suburban tree	SRR7851848	Duan et al., 2018	48152	45301	352	0.008	1986	369	0.157	90	54	0.375	29065	15623	2405
Wild	CHN-VI-VII	YN4	2	Rotten wood, suburban tree	SRR7851933	Duan et al., 2018	48971	45932	442	0.01	2053	367	0.152	134	43	0.243	13911	7886	1223
Wild	CHN-VI-VII	XJ3	2	Apple, orchard	SRR7851934	Duan et al., 2018	45081	42276	403	0.009	1921	286	0.13	144	51	0.262	13882	7883	1204
Wild	CHN-VI-VII	XJ6	2	Pear, orchard	SRR7851935	Duan et al., 2018	47413	44497	379	0.008	2037	350	0.147	107	43	0.287	13858	7825	1187
Wild	CHN-VI-VII	XJ7	2	Pear, orchard	SRR7851936	Duan et al., 2018	48559	45559	423	0.009	2095	313	0.13	125	44	0.26	13954	7920	1201
Wild	CHN-VI-VII	YN1	2	Pineapple, orchard	SRR7851937	Duan et al., 2018	48018	45142	357	0.008	2006	366	0.154	105	42	0.286	23650	10305	1547
Wild	CHN-VI-VII	SD3	2	Bark of Quercus sp., planted tree	SRR7851938	Duan et al., 2018	47224	44352	410	0.009	1960	333	0.145	108	61	0.361	22902	9662	1251
Wild	CHN-VI-VII	SX10	2	Persimmon, planted tree	SRR7851939	Duan et al., 2018	50161	46983	468	0.01	2266	268	0.106	150	26	0.148	23037	10628	1597
Wild	CHN-VI-VII	SX11	1	Bark of walnut, planted tree	SRR7851940	Duan et al., 2018	49800	44697	2374	0.05	2080	453	0.179	141	55	0.281	27932	12008	1639
Wild	CHN-VI-VII	XJ1	2	Soil, orchard	SRR7851941	Duan et al., 2018	48163	45225	332	0.007	2117	335	0.137	114	40	0.26	22949	9692	1268
Wild	CHN-X	NGS21L.1	2	Bark, primeval forest	SRR7851697	Duan et al., 2018	58133	54215	706	0.013	2703	299	0.1	156	54	0.257	24933	13258	2106
Wild	CHN-X	JXXY1.1	2	Bark, primeval forest	SRR7851765	Duan et al., 2018	56513	53000	476	0.009	2554	264	0.094	185	34	0.155	28662	15214	2435
Wild	CHN-X	JHBMY20.1	2	Bark, secondary forest	SRR7851766	Duan et al., 2018	56539	52730	534	0.01	2475	615	0.199	151	34	0.184	27065	14498	2319
Wild	CHN-X	GT99.1	2	Bark, primeval forest	SRR7851767	Duan et al., 2018	58202	54376	638	0.012	2689	282	0.095	176	41	0.189	26849	14330	2228
Wild	CHN-X	GT39.1	2	Bark, primeval forest	SRR7851768	Duan et al., 2018	58567	54754	619	0.011	2724	261	0.087	148	61	0.292	26535	14118	2194
Wild	CHN-X	FJSA40.2	2	Bark, primeval forest	SRR7851769	Duan et al., 2018	58383	54617	639	0.012	2650	260	0.089	180	37	0.171	28552	15134	2392
Wild	CHN-X	FJ11	2	Waxberry, market	SRR7851770	Duan et al., 2018	56920	53196	577	0.011	2572	366	0.125	159	50	0.239	27700	14677	2321
Wild	Ecuador	CCD	2	Flower	ERR1308655	Peter et al., 2018	52186	48313	854	0.017	2464	351	0.125	152	52	0.255	23034	14949	3011
Wild	Ecuador	CCH	2	Insect	ERR1308722	Peter et al., 2018	51495	48176	554	0.011	2289	281	0.109	144	51	0.262	23683	14875	2873
Wild	Ecuador	CMQ	2	Tree	ERR1308776	Peter et al., 2018	52532	48461	1084	0.022	2335	438	0.158	164	50	0.234	25074	16110	3237
Wild	Ecuador	CCF	2	Insect	ERR1308971	Peter et al., 2018	51925	48284	756	0.015	2351	289	0.109	197	48	0.196	23549	13767	2452
Wild	Ecuador	ACC	1	Tree	ERR1308993	Peter et al., 2018	51271	48123	449	0.009	2292	228	0.09	139	40	0.223	23951	13848	2494
Wild	Ecuador	CCG	2	Fruit	ERR1309013	Peter et al., 2018	51826	48091	743	0.015	2402	352	0.128	177	61	0.256	17161	10840	2074
Wild	Ecuador	CCC	2	Flower	ERR1309090	Peter et al., 2018	51749	48215	724	0.015	2314	291	0.112	137	68	0.332	26893	11439	1546
Wild	Ecuador	CCI	2	Insect	ERR1309222	Peter et al., 2018	51579	48071	639	0.013	2316	333	0.126	177	43	0.195	25239	11070	1572
Wild	Ecuador	CCE	2	Flower	ERR1309224	Peter et al., 2018	51594	48182	643	0.013	2310	256	0.1	153	50	0.246	27042	14352	2240
Wild	Ecuador	CMP	2	Tree	ERR1309443	Peter et al., 2018	51593	48093	669	0.014	2251	351	0.135	190	39	0.17	27128	15139	2491
Wild	Malaysian	BMB	2	Tree	ERR1308675	Peter et al., 2018	58396	54908	324	0.006	2809	85	0.029	242	28	0.104	25196	16506	3375
Wild	Malaysian	BMA	2	Tree	ERR1309324	Peter et al., 2018	58431	54851	418	0.008	2759	133	0.046	242	28	0.104	26733	14805	2403
Wild	Malaysian	AKM	2	Tree	ERR1309380	Peter et al., 2018	58359	54834	318	0.006	2827	127	0.043	230	23	0.091	26755	14804	2417
Wild	Malaysian	BMC	2	Tree	ERR1309525	Peter et al., 2018	58421	54807	370	0.007	2834	118	0.04	255	37	0.127	39182	16309	2231
Wild	Malaysian	SACE_YCY	2	Tree	SRR800840	Peter et al., 2018	58878	53338	1947	0.035	2712	583	0.177	245	53	0.178	22809	10520	1553
Wild	NAmerOak	AKN	2	Soil	ERR1308708	Peter et al., 2018	48889	46103	312	0.007	2182	130	0.056	129	33	0.204	23640	15000	2900
Wild	NAmerOak	ANH	2	Nature	ERR1308739	Peter et al., 2018	48966	46142	311	0.007	2201	146	0.062	130	36	0.217	17823	10465	1657
Wild	NAmerOak	ANE	2	Soil	ERR1308867	Peter et al., 2018	48902	46115	342	0.007	2179	113	0.049	119	34	0.222	22746	14772	2978
Wild	NAmerOak	ACD	1	Tree	ERR1308915	Peter et al., 2018	48978	46067	383	0.008	2224	151	0.064	125	28	0.183	22799	14774	2984
Wild	NAmerOak	ANG	2	Soil	ERR1308936	Peter et al., 2018	49042	46132	348	0.007	2215	140	0.059	178	29	0.14	30291	17820	3117
Wild	NAmerOak	ANF	2	Soil	ERR1308955	Peter et al., 2018	48858	46053	331	0.007	2188	125	0.054	129	32	0.199	20942	14233	3037
Wild	NAmerOak	AND	2	Soil	ERR1309359	Peter et al., 2018	48964	46025	306	0.007	2234	149	0.063	219	31	0.124	24164	13528	2250
Wild	NAmerOak	ANI	2	Soil	ERR1309448	Peter et al., 2018	48981	46183	310	0.007	2195	130	0.056	137	26	0.16	27261	11468	1525
Wild	NAmerOak	SACE_YBS	2	Tree	SRR800808	Peter et al., 2018	49179	46097	391	0.008	2300	209	0.083	147	35	0.192	25449	13041	2144
Wild	NAmerOak	SACE_YCU	2	Tree	SRR800836	Peter et al., 2018	49260	46117	424	0.009	2277	243	0.096	166	33	0.166	18161	10447	1801
Wild	PalmWine	BAC	3	Palm wine	ERR1308796	Peter et al., 2018	56028	45340	7693	0.145	2185	629	0.224	134	47	0.26	18421	10679	1732
Wild	PalmWine	APR	2	Beer	ERR1308871	Peter et al., 2018	59217	55730	373	0.007	2710	110	0.039	250	44	0.15	25177	15945	3208
Wild	PalmWine	CFA	2	Palm wine	ERR1308896	Peter et al., 2018	56574	53051	436	0.008	2561	278	0.098	196	52	0.21	25285	16225	3249
LSF	WineEuropean	SAN24	unkown	Oak tree	SRR13317163	Han et al., 2021	34806	28943	3552	0.109	1549	578	0.272	124	60	0.326	22349	15286	3187
LSF	WineEuropean	SAN25	unkown	Oak tree	SRR13317165	Han et al., 2021	32920	30259	841	0.027	1461	196	0.118	133	30	0.184	13745	7652	1138
Wild	PalmWine	AKE	2	Palm wine	ERR1308907	Peter et al., 2018	58884	55350	483	0.009	2622	199	0.071	180	50	0.217	25278	16283	3302
Wild	PalmWine	BAB	3	Palm wine	ERR1308961	Peter et al., 2018	55976	44908	8180	0.154	2139	566	0.209	124	59	0.322	25030	15646	3088
Wild	PalmWine	CQB	2	Palm wine	ERR1308963	Peter et al., 2018	60084	53857	3133	0.055	2551	351	0.121	141	51	0.266	22041	14917	3138
Wild	PalmWine	AKG	2	Palm wine	ERR1309112	Peter et al., 2018	57045	53684	443	0.008	2529	228	0.083	132	29	0.18	25999	11472	1635
Wild	PalmWine	AKB	2	Palm wine	ERR1309231	Peter et al., 2018	59155	53842	2246	0.04	2573	295	0.103	143	56	0.281	27116	14386	2262
Wild	PalmWine	BAD	3	Palm wine	ERR1309504	Peter et al., 2018	56064	45177	7989	0.15	2123	563	0.21	143	69	0.325	39245	16199	2203
Wild	PalmWine	SACE_YCV	2	Beer	SRR800837	Peter et al., 2018	59191	55714	413	0.007	2602	257	0.09	171	34	0.166	16446	9416	1573
Wild	Russia	CDF	2	Fruit	ERR1308604	Peter et al., 2018	55099	51559	527	0.01	2535	271	0.097	156	51	0.246	30041	17798	3183
Wild	Russia	CDI	2	Tree	ERR1309078	Peter et al., 2018	55122	51620	521	0.01	2504	256	0.093	181	40	0.181	27548	11720	1514
Wild	Russia	CDG	2	Wine	ERR1309441	Peter et al., 2018	54977	51479	528	0.01	2552	237	0.085	133	48	0.265	26576	14699	2400
Wild	Russia	CDH	2	Tree	ERR1309449	Peter et al., 2018	55017	51521	498	0.01	2531	237	0.086	152	78	0.339	25036	10939	1542

## Sheet: S3
Table S3: The ratio of pangenome size/reference size in S. cerevisiae and other published species
English name	Latin name	the ratio of pangenome size/reference size	Source
bovine	Bos spp.	1.20444	Leonard, A.S., Crysnanto, D., Mapel, X.M. et al. Graph construction method impacts variation representation and analyses in a bovine super-pangenome. Genome Biol 24, 124 (2023). https://doi.org/10.1186/s13059-023-02969-y
tomato	Solanum lycopersicum	1.25686	Zhou, Y., Zhang, Z., Bao, Z. et al. Graph pangenome captures missing heritability and empowers tomato breeding. Nature 606, 527–534 (2022). https://doi.org/10.1038/s41586-022-04808-9
Wheat	Triticum aestivun	1.12057	Bayer, P. E., Petereit, J., Durant, É., Monat, C., Rouard, M., Hu, H., Chapman, B., Li, C., Cheng, S., Batley, J., & Edwards, D. (2022). Wheat Panache: A pangenome graph database representing presence–absence variation across sixteen bread wheat genomes. The Plant Genome, 15(3), e20221. https://doi.org/10.1002/tpg2.20221
Wild Grape	Vitis spp.	1.5	Cochetel, N., Minio, A., Guarracino, A., Garcia, J. F., Figueroa-Balderas, R., Massonnet, M., Kasuga, T., Londo, J., Garrison, E., Gaut, B., & Cantu, D. (2023). A reference-unbiased super-pangenome of the North American wild grape species ( Vitis spp.) reveals genus-wide association with adaptive traits [Preprint]. Genomics. https://doi.org/10.1101/2023.06.27.545624
yeast	S. cerevisiae	2.5	This study

## Sheet: S4
Table S4: Functional enrichment and annotation of 15 genes from significantly differentiated regions of difference in LSF strains
MyList	Gene Symbol	Description
YDR034C-D	YDR034C-D	gag-pol fusion protein
YDR034C-C	YDR034C-C	gag protein
YNCD0008W	YNCD0008W	tRNA-Leu
YDR034C-A	YDR034C-A	uncharacterized protein
YNCD0009W	YNCD0009W	tRNA-Gln
YDR034W-B	YDR034W-B	uncharacterized protein
YDR035W	ARO3	3-deoxy-7-phosphoheptulonate synthase ARO3
YDR037W	KRS1	lysine--tRNA ligase KRS1
YDR038C	ENA5	putative Na(+)-exporting P-type ATPase ENA5
YDR039C	ENA2	Na(+)-exporting P-type ATPase ENA2
YDR040C	ENA1	Na(+)/Li(+)-exporting P-type ATPase ENA1
YDR041W	RSM10	mitochondrial 37S ribosomal protein RSM10
YNCD0010C	SNR47	ncRNA
YDR042C	YDR042C	uncharacterized protein
YDR036C	EHD3	3-hydroxyisobutyryl-CoA hydrolase
